# Supplementary material for: Exploring the Bacterial Community in Aged Fecal Sources from Dairy Cows: Impacts on Fecal Source Tracking
Source: Microorganisms. 2023 Apr 28;11(5):1161. doi: 10.3390/microorganisms11051161 (PMC10223543; doi:10.3390/microorganisms11051161)
Supplement: Supplementary file 1 [file microorganisms-11-01161-s001.zip]

Archive with 3 entries (3 files):
- Supplementary Table S6-SIMPER analysis.xlsx
- SupplementaryTables S1-S5-Taxon Levels.xlsx
- Supplementary_Materials_Figures and Table S7.docx
