# Supplementary material for: Exploring the Bacterial Community in Aged Fecal Sources from Dairy Cows: Impacts on Fecal Source Tracking
Source: Microorganisms. 2023 Apr 28;11(5):1161. doi: 10.3390/microorganisms11051161 (PMC10223543; doi:10.3390/microorganisms11051161)
Supplement: Supplementary file 1 [file microorganisms-11-01161-s001.zip › Supplementary Table S6-SIMPER analysis.xlsx]

## Sheet: Supplementary Table S6
Supplementary Table S6: SIMPER results
Ranfaill Order Day 1-8	average	standard deviation	ratio	mean_Day1	mean_Day8	cumulative sum	p-value	Rainfall Order Day 1-50	average	standard deviation	ratio	mean_Day1	mean_Day50	cumulative sum	p-value	Rainfall Order Day 1-162	average	standard deviation	ratio	mean_Day1	mean_Day162	cumulative sum	p-value	Cowpat Day 1-8	average	standard deviation	ratio	mean_Day1	mean_Day8	cumulative sum	p-value	Cowpat Day 1-50	average	standard deviation	ratio	mean_Day1	mean_Day50	cumulative sum	p-value	Cowpat Day 1-162	average	standard deviation	ratio	mean_Day1	mean_Day162	cumulative sum	p-value
Pseudomonadales	0.322433	0.0353692	9.11622	69	3293.33	0.33664	0.000999001	Peptostreptococcales-Tissierellales	0.342435	0.0680136	5.0348	8266.67	67	0.35739	0.000999001	Peptostreptococcales-Tissierellales	0.283183	0.0093726	30.214	2982.33	150.5	0.303997	0.00899101	Oscillospirales	0.0603	0.00833043	7.23853	785	182	0.198008	0.00599401	Peptostreptococcales-Tissierellales	0.15015	0.146818	1.0227	8425	1956	0.192958	0.112887	Peptostreptococcales-Tissierellales	0.220883	0.00498374	44.3208	2665.5	456.667	0.254954	0.000999001
Peptostreptococcales-Tissierellales	0.295533	0.00849515	34.7885	2982.33	27	0.645194	0.000999001	Burkholderiales	0.123525	0.0313485	3.94037	11.3333	2879	0.48631	0.000999001	Sphingomonadales	0.0780833	0.0139673	5.59044	0.666667	781.5	0.387819	0.003996	Bacteroidales	0.05025	0.00913953	5.49809	736.5	234	0.363014	0.010989	Corynebacteriales	0.0781631	0.0315845	2.47473	100	2186.33	0.293406	0.002997	Sphingobacteriales	0.0999	0.00945389	10.5671	0	999	0.370263	0.000999001
Oscillospirales	0.0626667	0.0105354	5.94819	628.667	2	0.710622	0.000999001	Oscillospirales	0.0744504	0.0210688	3.53369	1809.33	0	0.564012	0.000999001	Rhizobiales	0.07275	0.0075038	9.69509	0	727.5	0.465916	0.004995	Acholeplasmatales	0.0348833	0.00896201	3.89235	1.5	350.333	0.477561	0.028971	Bacillales	0.0767905	0.0317543	2.41827	63.3333	2099	0.39209	0.001998	Oscillospirales	0.0784	0.00295905	26.495	785	1	0.460756	0.002997
Bacteroidales	0.0438333	0.00429069	10.2159	452.667	14.3333	0.756386	0.000999001	Rhodobacterales	0.0585081	0.0140909	4.1522	0	1348.33	0.625075	0.0729271	Sphingobacteriales	0.0683	0.0147885	4.61845	0	683	0.539236	0.0789211	Pseudomonadales	0.03235	0.00483353	6.69283	52.5	376	0.583789	0.631369	Oscillospirales	0.0627791	0.0278982	2.25029	2302.67	0	0.472768	0.000999001	Bacteroidales	0.0723167	0.00608257	11.8892	736.5	13.3333	0.544227	0.000999001
Rhodobacterales	0.0333	0.00621068	5.36173	0	333	0.791153	0.113886	Bacteroidales	0.0519033	0.010219	5.07909	1251.33	14.6667	0.679245	0.000999001	Oscillospirales	0.0628667	0.0108784	5.77906	628.667	0	0.606724	0.004995	Peptostreptococcales-Tissierellales	0.0288833	0.0234326	1.23261	2665.5	2390.33	0.678634	0.947053	Pseudomonadales	0.0511666	0.0219599	2.33001	161.333	1496.33	0.538522	0.401598	Micrococcales	0.04425	0.00595609	7.42937	4.5	447	0.595302	0.011988
Burkholderiales	0.0268667	0.00552404	4.86359	2.66667	271.333	0.819204	0.625375	Flavobacteriales	0.0368207	0.0110741	3.32493	0	852	0.717674	0.416583	Bacteroidales	0.0451667	0.00443065	10.1941	452.667	1	0.65521	0.003996	Burkholderiales	0.0115333	0.00233467	4.94004	0	115.333	0.716506	0.333666	Micrococcales	0.0499125	0.0203482	2.45293	26.6667	1370	0.602665	0.275724	Rhizobiales	0.0413333	0.00165005	25.0497	0	413.333	0.643011	0.01998
Clostridiales	0.0264333	0.00184797	14.304	290	25.6667	0.846802	0.000999001	Sphingobacteriales	0.0341814	0.00837416	4.08177	0	793	0.753348	0.811189	Rhodobacterales	0.03395	0.00115022	29.5162	0	339.5	0.691655	0.146853	Bacillales	0.0114333	0.00505279	2.26278	18	132.333	0.75405	0.862138	Rhizobiales	0.0494676	0.0185522	2.66641	0	1338.67	0.666236	0.377622	Propionibacteriales	0.0413167	0.00324433	12.735	1.5	414.667	0.690701	0.02997
Erysipelotrichales	0.0234	0.00202485	11.5564	235.333	1.33333	0.871233	0.000999001	Corynebacteriales	0.032356	0.0134395	2.40753	97.3333	855	0.787118	0.37962	Micrococcales	0.03275	0.00311817	10.5029	9	336.5	0.726812	0.001998	Clostridiales	0.0109333	0.00384794	2.84134	227	336.333	0.789952	0.516484	Bacteroidales	0.044596	0.0314143	1.41961	2071.33	301.333	0.723547	0.013986	Corynebacteriales	0.0405833	0.00237606	17.0801	23.5	429.333	0.737544	0.022977
Enterobacterales	0.0171	0.006245	2.73819	0	171	0.889086	0.046953	Clostridiales	0.031689	0.00587839	5.39076	776.667	21.6667	0.820191	0.000999001	Clostridiales	0.0253	0.0021744	11.6354	290	37	0.753972	0.00899101	Rhodobacterales	0.00985	0.00106724	9.22942	3.5	102	0.822296	0.802198	Burkholderiales	0.036132	0.0151076	2.39165	0	963	0.769981	0.023976	Flavobacteriales	0.0277	0.00211471	13.0987	0	277	0.769516	0.403596
Xanthomonadales	0.0164	0.000540833	30.3236	0	164	0.906209	0.541459	Erysipelotrichales	0.0265701	0.00422562	6.28785	630.333	0	0.847921	0.000999001	Burkholderiales	0.0227833	0.00378598	6.01781	2.66667	230.5	0.77843	0.703297	Campylobacterales	0.0098	0.00647518	1.51347	0	98	0.854477	0.024975	Rhodobacterales	0.0356835	0.0136694	2.61047	17	974.667	0.815838	0.0749251	Burkholderiales	0.025	0.00224678	11.1271	0	250	0.798373	0.004995
Rhizobiales	0.0133333	0.00453514	2.94	0	133.333	0.920129	0.996004	Rhizobiales	0.0218742	0.00666507	3.28191	0	510.667	0.870751	0.979021	Verrucomicrobiales	0.02245	0.00323156	6.9471	0	224.5	0.80253	0.000999001	Xanthomonadales	0.0069	0.00171348	4.0269	0	69	0.877134	0.832168	Flavobacteriales	0.0269887	0.0110406	2.44449	2.66667	720.333	0.850521	0.583417	Sphingomonadales	0.0199	0.00197788	10.0613	0	199	0.821342	0.0629371
Bacillales	0.013	0.00565509	2.29882	25	155	0.933702	0.501499	Pseudomonadales	0.0190256	0.0114748	1.65803	212.333	644	0.890607	0.982018	Erysipelotrichales	0.0206333	0.00241136	8.55671	235.333	29	0.82468	0.010989	Corynebacteriales	0.00535	0.00321792	1.66257	23.5	77	0.894702	1	Xanthomonadales	0.0177176	0.00795016	2.22858	0	475.667	0.87329	0.722278	Xanthomonadales	0.0177667	0.00235683	7.53836	0	177.667	0.841849	0.032967
Flavobacteriales	0.0108	0.00468215	2.30663	0	108	0.944978	0.968032	Bacillales	0.017034	0.00750252	2.27044	69.3333	467.333	0.908385	0.675325	Propionibacteriales	0.01735	0.00246475	7.03925	0	173.5	0.843305	0.000999001	Acidaminococcales	0.00428333	0.00297282	1.44083	83.5	43.6667	0.908768	0.13986	Propionibacteriales	0.0140514	0.00536215	2.62048	5.66667	382.333	0.891348	0.888112	Clostridiales	0.0177	0.00353893	5.00152	227	50	0.862279	0.0519481
Lactobacillales	0.00913333	0.0021166	4.31509	101.333	10	0.954514	0.000999001	Micrococcales	0.0153766	0.00618229	2.4872	22	381.667	0.924433	0.826174	Flavobacteriales	0.0171	0.0078872	2.16807	0	171	0.861662	0.761239	Rhizobiales	0.00403333	0.000760701	5.30212	0	40.3333	0.922012	0.989011	Clostridiales	0.0133921	0.0101774	1.31587	702	362	0.908558	0.417582	Rhodobacterales	0.0155167	0.0027125	5.72043	3.5	158.667	0.880189	0.350649
Bifidobacteriales	0.00803333	0.000364005	22.0693	81.6667	1.33333	0.962901	0.000999001	Xanthomonadales	0.0132882	0.00469262	2.83172	0	312	0.938302	0.921079	Corynebacteriales	0.0165167	0.00099482	16.6027	39.3333	204.5	0.879392	0.767233	Enterobacterales	0.0038	0.00325085	1.16893	0	38	0.93449	0.0729271	Sphingobacteriales	0.011597	0.00507924	2.28323	2.33333	310.333	0.923461	0.944056	Erysipelotrichales	0.01415	0.000750333	18.8583	174.5	33	0.896522	0.000999001
Campylobacterales	0.00576667	0.00178816	3.22492	0	57.6667	0.968922	0.000999001	Lactobacillales	0.0119772	0.00260875	4.59119	282.667	0	0.950802	0.000999001	Acetobacterales	0.01415	0.00224566	6.30104	0	141.5	0.894582	0.002997	Bifidobacteriales	0.00363333	0.00194594	1.86714	79	42.6667	0.946421	0.161838	Erysipelotrichales	0.0103792	0.0102188	1.01569	571	120	0.9368	0.040959	Bacillales	0.0119	0.000933809	12.7435	18	137	0.910257	0.852148
Sphingomonadales	0.00536667	0.00159138	3.37233	0.666667	54.3333	0.974525	0.977023	Sphingomonadales	0.0101556	0.00396494	2.56135	1	242	0.961401	0.956044	Bacillales	0.0129	0.00432527	2.98247	25	154	0.908431	0.463536	Erysipelotrichales	0.00301667	0.00159927	1.88628	174.5	144.333	0.956327	0.748252	Acidaminococcales	0.00825551	0.00351679	2.34745	300.333	0	0.947409	0.000999001	Thermomicrobiales	0.0102333	0.00157056	6.51571	0	102.333	0.922069	0.230769
Chitinophagales	0.00526667	0.00275273	1.91326	0	52.6667	0.980024	0.0709291	Bifidobacteriales	0.0100417	0.00198107	5.06883	239.333	0	0.971881	0.000999001	Lactobacillales	0.0100333	0.00216487	4.63461	101.333	1	0.919201	0.003996	Lactobacillales	0.00266667	0.00103473	2.57716	109	135.667	0.965083	0.897103	Thermomicrobiales	0.0077647	0.00324089	2.39585	0	209	0.957387	0.731269	Lactobacillales	0.00983333	0.000818942	12.0074	109	10.6667	0.933419	0.015984
Acidaminococcales	0.0046	0.00112583	4.08586	46	0	0.984826	0.000999001	Acidaminococcales	0.00552328	0.000890533	6.20221	128.333	0	0.977646	0.000999001	Frankiales	0.00865	0.00202657	4.26829	0	86.5	0.928487	0.003996	Clostridia vadinBB60 group	0.00266667	0.000492612	5.41332	34	7.33333	0.97384	0.00599401	Sphingomonadales	0.00736078	0.00361524	2.03605	0	197	0.966847	0.879121	Acidaminococcales	0.00835	5.47723e-05	152.449	83.5	0	0.943057	0.001998
Acholeplasmatales	0.00356667	0.00131434	2.71365	0	35.6667	0.98855	0.194805	Enterobacterales	0.00530655	0.00240012	2.21095	1	127.667	0.983184	0.823177	Bifidobacteriales	0.00816667	0.000361478	22.5924	81.6667	0	0.937254	0.004995	Micrococcales	0.00201667	0.00126715	1.5915	4.5	24.6667	0.980462	1	Bifidobacteriales	0.00577397	0.00408545	1.4133	236	3.33333	0.974267	0.002997	Bifidobacteriales	0.0079	0.00175271	4.5073	79	0	0.952176	0.000999001
Clostridia vadinBB60 group	0.00273333	0.0002	13.6667	27.3333	0	0.991404	0.000999001	Propionibacteriales	0.00527924	0.0021041	2.50903	0	119	0.988694	0.9001	Xanthomonadales	0.00695	0.00509382	1.3644	0	69.5	0.944715	0.964036	Flavobacteriales	0.0018	0.000942338	1.91014	0	18	0.986373	1	Lactobacillales	0.004869	0.0056088	0.868099	332	121	0.980524	0.607393	Micromonosporales	0.0061	0.00117303	5.20021	0	61	0.959217	0.002997
Sphingobacteriales	0.0025	0.00105	2.38095	0	25	0.994014	1	Clostridia vadinBB60 group	0.00340311	0.000730709	4.65727	81.6667	0	0.992246	0.000999001	Cytophagales	0.00675	0.0025743	2.62208	0	67.5	0.951961	0.155844	Sphingomonadales	0.0014	0.000409878	3.41565	0	14	0.99097	0.999001	Clostridia vadinBB60 group	0.00251011	0.00122756	2.04479	93	0	0.98375	0.000999001	Chitinophagales	0.00536667	0.00094798	5.66116	0	53.6667	0.965411	0.001998
Corynebacteriales	0.00163333	0.00107819	1.51488	39.3333	24.3333	0.995719	1	Cytophagales	0.00244069	0.0030831	0.791636	0	61.3333	0.994793	0.987013	Chitinophagales	0.0047	0.000876356	5.36312	0	47	0.957006	0.173826	Lachnospirales	0.00106667	0.000355903	2.99707	1	11.6667	0.994472	0.00599401	Cytophagales	0.00250995	0.00125682	1.99707	0	67.6667	0.986975	0.759241	Cytophagales	0.0044	0.000309839	14.2009	0	44	0.97049	0.000999001
Verrucomicrobiales	0.000966667	0.000672681	1.43704	0	9.66667	0.996729	0.997003	Thermomicrobiales	0.00190974	0.00053689	3.55705	0	43.3333	0.996786	0.53047	Pseudomonadales	0.0046	0.00313496	1.46732	69	68	0.961944	1	Actinomycetales	0.000633333	5.16e-05	12.2644	0	6.33333	0.996552	0.228771	Enterobacterales	0.00212269	0.00164602	1.28959	4.66667	62.3333	0.989703	0.565435	Pseudomonadales	0.00431667	0.00138191	3.1237	52.5	95.6667	0.975472	0.989011
Micrococcales	0.000888889	0.000695422	1.2782	9	16.3333	0.997657	1	Caulobacterales	0.00136867	0.000456817	2.9961	0	30.6667	0.998215	0.336663	Acidaminococcales	0.0046	0.00116276	3.95612	46	0	0.966883	0.00599401	Chitinophagales	0.000333333	0.000273252	1.21988	0	3.33333	0.997647	0.893107	Actinomycetales	0.00157576	0.000695561	2.26546	2.66667	43	0.991728	0.001998	Pirellulales	0.00403333	0.000985224	4.09382	0	40.3333	0.980128	0.01998
Lachnospirales	0.000866667	0.000360555	2.4037	8.66667	0	0.998562	0.000999001	Lachnospirales	0.00102645	0.000456748	2.2473	25	0	0.999286	0.001998	Thermomicrobiales	0.00455	5.47723e-05	83.0713	0	45.5	0.971767	0.000999001	Staphylococcales	0.000266667	0.000413118	0.645497	0	2.66667	0.998522	0.828172	Verrucomicrobiales	0.00144592	0.000708224	2.04161	0	39.6667	0.993586	0.432567	Clostridia vadinBB60 group	0.0034	0.000219089	15.5188	34	0	0.984052	0.000999001
Cytophagales	0.000533333	0.00044441	1.20009	0	5.33333	0.999118	1	Acetobacterales	0.000526372	0.000418352	1.2582	0	13	0.999835	0.989011	Pirellulales	0.0042	0.0029577	1.42002	0	42	0.976276	0.00799201	Sphingobacteriales	0.0002	0	Inf	0	2	0.999179	1	Caulobacterales	0.00121334	0.000667228	1.81847	0	34	0.995146	0.533467	Acetobacterales	0.0023	0.000619677	3.71161	0	23	0.986707	0.001998
Caulobacterales	0.000366667	0.000217945	1.68238	0	3.66667	0.999501	0.996004	Actinomycetales	0.000157777	0.000239192	0.659623	3.66667	0	1	0.301698	Chthoniobacterales	0.00405	0.000602495	6.72205	0	40.5	0.980623	0.000999001	Propionibacteriales	0.00015	0.00013784	1.08821	1.5	1.66667	0.999672	1	Acetobacterales	0.00103927	0.000611202	1.70038	0	28	0.996481	0.772228	Frankiales	0.0022	0.000536656	4.09946	0	22	0.989246	0.002997
Propionibacteriales	0.000166667	0.000132288	1.25988	0	1.66667	0.999675	1									Enterobacterales	0.0035	0.0019718	1.77503	0	35	0.984381	0.84016	Bacteriovoracales	0.0001	0.000154919	0.645497	0	1	1	0.441558	Micromonosporales	0.00102564	0.000893102	1.1484	0	29.6667	0.997799	0.912088	Chthoniobacterales	0.00183333	0.000981156	1.86854	0	18.3333	0.991362	0.012987
Bacteriovoracales	0.000166667	0.000132288	1.25988	0	1.66667	0.999849	0.264735									Clostridia vadinBB60 group	0.00273333	0.000206559	13.2327	27.3333	0	0.987315	0.00599401									Staphylococcales	0.000494268	0.000803047	0.615491	0	13	0.998435	0.427572	Verrucomicrobiales	0.00166667	0.000575036	2.89837	0	16.6667	0.993286	0.013986
Actinomycetales	4.44444e-05	5.27046e-05	0.843274	0.333333	0.333333	0.999896	0.774226									Polyangiales	0.0027	0.00219089	1.23238	0	27	0.990213	0.003996									Frankiales	0.000392296	0.000340432	1.15235	0	11.3333	0.998939	0.86014	Caulobacterales	0.0014	0.000178885	7.82624	0	14	0.994902	0.014985
Frankiales	3.33333e-05	5e-05	0.666667	0	0.333333	0.99993	0.991009									Solirubrobacterales	0.0025	0.000219089	11.4109	0	25	0.992897	0.002997									Lachnospirales	0.000303377	0.000385292	0.787396	14	1.33333	0.999329	0.611389	Saccharimonadales	0.0007	0.000236643	2.95804	0	7	0.99571	0.0519481
Staphylococcales	3.33333e-05	5e-05	0.666667	0	0.333333	0.999965	0.423576									Tepidisphaerales	0.0012	0.000109545	10.9545	0	12	0.994185	0.000999001									Chitinophagales	0.00025338	0.000105737	2.39634	0	6.66667	0.999654	0.999001	Polyangiales	0.000666667	0.000206559	3.22749	0	6.66667	0.99648	0.002997
Opitutales	3.33333e-05	5e-05	0.666667	0	0.333333	1	0.807193									Saccharimonadales	0.00105	5.47723e-05	19.1703	0	10.5	0.995312	0.000999001									Acholeplasmatales	0.000117889	9.60961e-05	1.22679	4.66667	0	0.999806	0.927073	Fibrobacterales	0.000533333	0.00018619	2.86446	0	5.33333	0.997095	0.002997
																Caulobacterales	0.00105	0.000164317	6.3901	0	10.5	0.99644	0.35964									Pirellulales	7.60412e-05	0.000123546	0.615491	0	2	0.999903	0.934066	R7C24	0.000466667	0.000136626	3.41565	0	4.66667	0.997634	0.003996
																Azospirillales	0.0008	0.000438178	1.82574	0	8	0.997298	0.180819									Chthoniobacterales	7.52032e-05	0.000120519	0.623994	0	2.33333	1	0.898102	Tepidisphaerales	0.000433333	0.00018619	2.32737	0	4.33333	0.998134	0.003996
																Lachnospirales	0.000716667	0.000407022	1.76076	8.66667	1.5	0.998068	0.01998																	Enterobacterales	0.000333333	0.000258199	1.29099	0	3.33333	0.998519	0.997003
																Fibrobacterales	0.00045	0.000273861	1.64317	0	4.5	0.998551	0.00799201																	Actinomycetales	0.000333333	0.000136626	2.43975	0	3.33333	0.998903	0.798202
																R7C24	0.0003	0.000328634	0.912871	0	3	0.998873	0.00799201																	Solirubrobacterales	0.000233333	0.000136626	1.70783	0	2.33333	0.999173	0.013986
																Opitutales	0.0003	0.000328634	0.912871	0	3	0.999195	0.222777																	Azospirillales	0.000233333	0.00010328	2.25924	0	2.33333	0.999442	0.134865
																Defluviicoccales	0.0002	0.000219089	0.912871	0	2	0.99941	0.441558																	Acholeplasmatales	0.00015	0.000164317	0.912871	1.5	0	0.999615	0.898102
																Longimicrobiales	0.0002	0.000109545	1.82574	0	2	0.999624	0.178821																	Lachnospirales	0.0001	0.000109545	0.912871	1	0	0.999731	0.865135
																Gaiellales	0.00015	5.47723e-05	2.73861	0	1.5	0.999785	0.032967																	Microtrichales	6.66667e-05	5.16398e-05	1.29099	0	0.666667	0.999808	0.402597
																Nitrosococcales	0.0001	0.000109545	0.912871	0	1	0.999893	0.483516																	Longimicrobiales	6.66667e-05	5.16398e-05	1.29099	0	0.666667	0.999885	0.023976
																Actinomycetales	5e-05	5.47723e-05	0.912871	0.333333	0.5	0.999946	0.618382																	Opitutales	3.33333e-05	5.16398e-05	0.645497	0	0.333333	0.999923	0.295704
																Microtrichales	5e-05	5.47723e-05	0.912871	0	0.5	1	0.461538																	Nitrosococcales	3.33333e-05	5.16398e-05	0.645497	0	0.333333	0.999962	0.576424
																																								Gaiellales	3.33333e-05	5.16398e-05	0.645497	0	0.333333	1	0.276723
