# Supplementary material for: Exploring the Bacterial Community in Aged Fecal Sources from Dairy Cows: Impacts on Fecal Source Tracking
Source: Microorganisms. 2023 Apr 28;11(5):1161. doi: 10.3390/microorganisms11051161 (PMC10223543; doi:10.3390/microorganisms11051161)
Supplement: Supplementary file 1 [file microorganisms-11-01161-s001.zip › SupplementaryTables S1-S5-Taxon Levels.xlsx]

## Sheet: Table S1-Phyla
Supplementary Table S1. Phyla Relative Abundance. Each sample is the average of three replicates.
Phylum	Day 1_Cowpat	Day 1_Rainfall Runoff	Day 8_Cowpat	Day 8_Rainfall Runoff	Day 15_Cowpat	Day 15_Rainfall Runoff	Day 22_Cowpat	Day 22_Rainfall Runoff	Day 29_Cowpat	Day 29_Rainfall Runoff	Day 50_Cowpat	Day 50_Rainfall Runoff	Day 71_Cowpat	Day 71_Rainfall Runoff	Day 105_Cowpat	Day 105_Rainfall Runoff	Day 134_Cowpat	Day 134_Rainfall Runoff	Day 162_Cowpat	Day 162_Rainfall Runoff
Bacillota	72.69	77.85	74.93	5.79	55.14	9.5	32.61	8.33	30.71	8.24	28.99	6.92	5.9	2.22	23.69	7.42	14.79	4.27	12	5.55
Bacteroidota	21.33	16.88	8.74	5.14	18.79	17.03	12.94	11.54	6.52	10.12	9.06	17.24	31.48	32.58	12.27	23.77	13.22	28.67	27.42	20.13
Verrucomicrobiota	1.82	0.3	0.05	0.3	0.24	3.03	0.11	1.64	0.3	0.42	0.26	0	0.36	3.08	0.65	3.85	0.99	1.15	1.02	6.74
Proteobacteria	1.44	1.86	11.4	86.74	18.1	61.44	45.16	59.86	44.53	56.97	34.96	61.83	41.73	51.26	25.89	44.81	34.73	52.8	27.13	44.31
Actinomycetota	0.88	1.21	2.59	1.05	4.63	8.03	7.54	17.67	17.6	23.99	25.39	13.59	19.45	9.81	32.73	16.84	29.27	10.94	28.21	16.91
Spirochaetota	0.55	0.66	0.33	0	0.35	0	0.26	0	0	0	0	0	0	0	0	0	0	0	0	0
Cyanobacteria	0.45	0.33	0.11	0.01	0.09	0	0	0.04	0	0.12	0	0	0	0.03	0	0.29	0.01	0.12	0.02	0.8
Desulfobacterota	0.38	0.42	0.11	0	0.18	0.02	0.09	0.01	0	0	0	0	0	0	0	0	0	0	0	0.02
Fibrobacterota	0.15	0.2	0.02	0	0.44	0.01	0.26	0.06	0.03	0	0	0	0.03	0.07	0.04	0.02	0.01	0	0.09	0.08
Planctomycetota	0.09	0.1	0	0	0	0	0	0.18	0.03	0.02	0.01	0	0.03	0.25	0.42	0.72	1.29	0.65	0.81	1.56
Patescibacteria	0.08	0.01	0.02	0.02	0.11	0	0	0.02	0	0	0	0	0.09	0.06	0.14	0.22	0.28	0.14	0.31	0.21
Campylobacterota	0.07	0.11	1.6	0.92	1.69	0.64	0.78	0.21	0.02	0	0	0	0	0	0	0	0	0	0	0
Elusimicrobiota	0.04	0.03	0.01	0	0.01	0	0	0	0	0	0	0	0	0	0	0	0	0	0	0
NA	0.03	0.01	0	0	0	0	0	0.01	0	0	0	0	0	0	0	0	0	0	0	0
Fusobacteriota	0.01	0.02	0.06	0.01	0.05	0.01	0	0	0	0	0	0	0	0	0	0	0	0	0	0
Chloroflexota	0	0	0.01	0	0.01	0.01	0.13	0.02	0.18	0.06	1.33	0.43	0.64	0.17	4.04	0.81	5.11	0.62	2.53	1.01
Myxococcota	0	0	0	0	0	0.06	0.06	0.21	0.05	0.01	0	0	0.03	0.04	0.07	0.51	0.18	0.31	0.25	0.79
Abditibacteriota	0	0	0	0	0	0	0	0	0	0	0	0	0	0.03	0	0.33	0.02	0.19	0.04	1.61
Bdellovibrionota	0	0	0.01	0.03	0.17	0.21	0.05	0.21	0.03	0.04	0.01	0	0.25	0.4	0.03	0.1	0.01	0.02	0.05	0.11
Gemmatimonadota	0	0	0	0	0	0	0	0	0	0	0	0	0	0	0.01	0.11	0.03	0.07	0.07	0.07
Acidobacteriota	0	0	0	0	0	0.01	0	0	0	0	0	0	0	0	0	0.12	0	0	0.01	0.05
Deinococcota	0	0	0	0	0	0	0	0	0	0.01	0	0	0	0	0	0.05	0	0.02	0	0.03
Sumerlaeota	0	0	0	0	0	0	0	0	0	0	0	0	0	0	0.02	0.01	0.05	0	0.03	0
WPS-2	0	0	0	0	0	0	0	0	0	0	0	0	0	0	0	0	0	0.02	0	0.03
Armatimonadota	0	0	0	0	0	0	0	0	0	0	0	0	0	0	0	0.02	0	0	0.01	0
Dependentiae	0	0	0	0	0	0	0	0	0	0	0	0	0	0	0	0	0	0	0.01	0

## Sheet:  Table S2-Class
Supplementary Table S2. Class Relative Abundance. Each sample is the average of three replicates.
Class	Day 1_Cowpat	Day 1_Rainfall Runoff	Day 8_Cowpat	Day 8_Rainfall Runoff	Day 15_Cowpat	Day 15_Rainfall Runoff	Day 22_Cowpat	Day 22_Rainfall Runoff	Day 29_Cowpat	Day 29_Rainfall Runoff	Day 50_Cowpat	Day 50_Rainfall Runoff	Day 71_Cowpat	Day 71_Rainfall Runoff	Day 105_Cowpat	Day 105_Rainfall Runoff	Day 134_Cowpat	Day 134_Rainfall Runoff	Day 162_Cowpat	Day 162_Rainfall Runoff
Clostridia	66.71	72.2	61.32	1.32	39.49	3.54	25.55	4.1	13.8	1.41	14.24	0.87	4.43	0.26	19.41	2.06	12.14	1.49	8.9	2.82
Bacteroidia	21.33	16.88	8.74	5.14	18.79	17.03	12.94	11.54	6.52	10.12	9.06	17.24	31.48	32.58	12.27	23.77	13.22	28.67	27.42	20.13
Bacilli	4.82	4.77	13.07	4.43	14.71	5.95	6.99	4.23	16.91	6.83	14.74	6.05	1.48	1.97	4.28	5.36	2.65	2.77	3.1	2.73
Gammaproteobacteria	1.31	1.73	9.15	77.92	15.22	41.69	32.28	36.47	26.34	31.14	19.13	40.62	25.09	23.3	10.05	13.2	10.79	12	11.24	11.16
Negativicutes	1.14	0.87	0.5	0.02	0.89	0.01	0.06	0	0	0	0	0	0	0	0	0	0	0	0	0
Lentisphaeria	1.13	0.16	0.02	0	0.1	0	0	0	0	0	0	0	0	0	0	0	0	0	0	0
Actinobacteria	0.64	1	2.36	1.04	4.55	7.97	7.53	17.06	17.48	23.87	25.39	13.54	19.33	9.37	32.44	16.07	28.93	10.69	27.76	16.22
Spirochaetia	0.55	0.66	0.33	0	0.35	0	0.26	0	0	0	0	0	0	0	0	0	0	0	0	0
Verrucomicrobiae	0.53	0.09	0	0.26	0.12	2.74	0.11	1.62	0.3	0.41	0.26	0	0.31	2.85	0.65	3.83	0.99	1.14	1.02	6.73
Vampirivibrionia	0.45	0.33	0.11	0	0.09	0	0	0	0	0	0	0	0	0	0	0	0	0	0	0
Desulfovibrionia	0.38	0.42	0.11	0	0.18	0	0.08	0	0	0	0	0	0	0	0	0	0	0	0	0
Coriobacteriia	0.24	0.21	0.24	0	0.08	0	0	0	0	0	0	0	0	0	0	0	0	0	0	0
Kiritimatiellae	0.16	0.05	0	0	0	0	0	0	0	0	0	0	0	0	0	0	0	0	0	0
Fibrobacteria	0.15	0.2	0.02	0	0.44	0.01	0.26	0.06	0.03	0	0	0	0.03	0.07	0.04	0.02	0.01	0	0.09	0.08
Alphaproteobacteria	0.13	0.13	2.26	8.82	2.87	19.74	12.88	23.4	18.2	25.83	15.83	21.21	16.61	27.93	15.84	31.6	23.94	40.79	15.88	33.12
Planctomycetes	0.09	0.1	0	0	0	0	0	0.18	0.03	0.02	0.01	0	0.03	0.25	0.42	0.59	1.25	0.56	0.7	1.16
Saccharimonadia	0.08	0.01	0.02	0.01	0.11	0	0	0.02	0	0	0	0	0.09	0.06	0.14	0.22	0.28	0.14	0.31	0.2
Campylobacteria	0.07	0.11	1.6	0.92	1.69	0.64	0.78	0.21	0.02	0	0	0	0	0	0	0	0	0	0	0
NA	0.04	0.01	0	0	0.01	0	0.01	0.01	0	0	0	0	0.03	0.03	0	0	0	0.03	0.01	0.06
Elusimicrobia	0.04	0.03	0.01	0	0.01	0	0	0	0	0	0	0	0	0	0	0	0	0	0	0
Fusobacteriia	0.01	0.02	0.06	0.01	0.05	0.01	0	0	0	0	0	0	0	0	0	0	0	0	0	0
Chloroflexia	0	0	0.01	0	0.01	0.01	0.13	0.02	0.18	0.06	1.33	0.43	0.64	0.17	4.04	0.75	5.09	0.62	2.51	1
Thermoleophilia	0	0	0	0.01	0	0.06	0	0.19	0.04	0.1	0	0.04	0.03	0.33	0.09	0.52	0.15	0.24	0.13	0.52
Abditibacteria	0	0	0	0	0	0	0	0	0	0	0	0	0	0.03	0	0.33	0.02	0.19	0.04	1.61
Polyangia	0	0	0	0	0	0.06	0.04	0.18	0.05	0.01	0	0	0.01	0.03	0.04	0.45	0.06	0.27	0.17	0.77
Acidimicrobiia	0	0	0	0	0	0.01	0.01	0.41	0.08	0.02	0	0	0.09	0.1	0.21	0.25	0.19	0.02	0.32	0.17
Bdellovibrionia	0	0	0.01	0.03	0.17	0.16	0.05	0.2	0.03	0.04	0.01	0	0.21	0.29	0.03	0.06	0.01	0	0.03	0.05
Sericytochromatia	0	0	0	0	0	0	0	0	0	0	0	0	0	0.01	0	0.05	0.01	0.05	0.01	0.76
Phycisphaerae	0	0	0	0	0	0	0	0	0	0	0	0	0	0	0	0.13	0.04	0.08	0.1	0.4
Chlamydiae	0	0	0.03	0.04	0.02	0.28	0	0.02	0	0.02	0	0	0.04	0.22	0	0.02	0.01	0	0	0.01
Cyanobacteriia	0	0	0	0.01	0	0	0	0.04	0	0.12	0	0	0	0.02	0	0.24	0	0.08	0	0.03
Myxococcia	0	0	0	0	0	0	0.02	0.03	0	0	0	0	0.03	0.01	0.03	0.06	0.12	0.04	0.09	0.03
Oligoflexia	0	0	0	0	0	0.05	0	0.01	0	0	0	0	0.03	0.11	0	0.05	0	0.02	0.02	0.06
Longimicrobia	0	0	0	0	0	0	0	0	0	0	0	0	0	0	0.01	0.1	0.02	0.07	0.04	0.04
Desulfitobacteriia	0	0	0.04	0.01	0.05	0.01	0.01	0.01	0	0	0	0	0	0	0	0	0	0	0	0
Deinococci	0	0	0	0	0	0	0	0	0	0.01	0	0	0	0	0	0.05	0	0.02	0	0.03
Sumerlaeia	0	0	0	0	0	0	0	0	0	0	0	0	0	0	0.02	0.01	0.05	0	0.03	0
Vicinamibacteria	0	0	0	0	0	0.01	0	0	0	0	0	0	0	0	0	0.07	0	0	0.01	0.01
Gemmatimonadetes	0	0	0	0	0	0	0	0	0	0	0	0	0	0	0	0.01	0.02	0	0.03	0.03
Blastocatellia	0	0	0	0	0	0	0	0	0	0	0	0	0	0	0	0.04	0	0	0	0.02
KD4-96	0	0	0	0	0	0	0	0	0	0	0	0	0	0	0	0.05	0	0	0	0.01
Desulfuromonadia	0	0	0	0	0	0.02	0	0.01	0	0	0	0	0	0	0	0	0	0	0	0.02
Anaerolineae	0	0	0	0	0	0	0	0	0	0	0	0	0	0	0	0	0.02	0	0.02	0
Acidobacteriae	0	0	0	0	0	0	0	0	0	0	0	0	0	0	0	0.01	0	0	0	0.01
Fimbriimonadia	0	0	0	0	0	0	0	0	0	0	0	0	0	0	0	0.01	0	0	0.01	0
Armatimonadia	0	0	0	0	0	0	0	0	0	0	0	0	0	0	0	0.01	0	0	0	0
Babeliae	0	0	0	0	0	0	0	0	0	0	0	0	0	0	0	0	0	0	0.01	0
Berkelbacteria	0	0	0	0	0	0	0	0	0	0	0	0	0	0	0	0	0	0	0	0.01
Desulfobulbia	0	0	0	0	0	0	0.01	0	0	0	0	0	0	0	0	0	0	0	0	0
Thermoanaerobaculia	0	0	0	0	0	0	0	0	0	0	0	0	0	0	0	0	0	0	0	0.01

## Sheet:  Table S3-Order
Supplementary Table S3. Order Relative Abundance. Each sample is the average of three replicates.
Order	Day 1_Cowpat	Day 1_Rainfall Runoff	Day 8_Cowpat	Day 8_Rainfall Runoff	Day 15_Cowpat	Day 15_Rainfall Runoff	Day 22_Cowpat	Day 22_Rainfall Runoff	Day 29_Cowpat	Day 29_Rainfall Runoff	Day 50_Cowpat	Day 50_Rainfall Runoff	Day 71_Cowpat	Day 71_Rainfall Runoff	Day 105_Cowpat	Day 105_Rainfall Runoff	Day 134_Cowpat	Day 134_Rainfall Runoff	Day 162_Cowpat	Day 162_Rainfall Runoff
Oscillospirales	36.21	34.11	10.16	0.09	5.58	0.1	0.14	0.01	0.05	0	0	0	0.12	0	0.06	0.01	0.02	0	0.04	0
Bacteroidales	21.29	16.86	8.36	0.4	16.84	0.74	9.49	0.51	2.56	0.43	1.85	0.14	4.4	0.2	0.82	0.04	0.24	0.05	0.2	0.01
Peptostreptococcales-Tissierellales	13.46	20.31	37.49	0.66	22.51	2.64	22.91	3.35	11.12	1.14	11.95	0.66	2.82	0.15	17.54	1.55	10.69	1.19	7.69	2.25
Lachnospirales	5.5	8.06	5.7	0.12	4.88	0.07	0.39	0.06	0.04	0	0.08	0	0.01	0	0.09	0.02	0.09	0	0.06	0.04
Clostridia vadinBB60 group	4.95	3.05	0.52	0.01	1.31	0.02	0.05	0	0	0	0	0	0	0	0	0	0	0	0	0
Monoglobales	2.34	1.18	0.01	0	0.01	0	0	0	0	0	0	0	0	0	0	0	0	0	0	0
Erysipelotrichales	1.91	2.33	2.56	0.07	1.65	0.25	0.77	0.32	0.8	0.11	0.73	0	0.05	0.01	0.99	0.22	0.7	0.18	0.61	0.38
Christensenellales	1.4	1.92	1.37	0.01	0.61	0.01	0.2	0.01	0.08	0	0	0	0.06	0.01	0	0	0	0	0	0
Acholeplasmatales	1.18	0.77	5.05	0.49	7.47	1.18	1.4	0.29	0.05	0	0	0	0	0	0	0	0	0	0	0
Clostridiales	1.14	2.05	5.9	0.43	4.47	0.69	1.83	0.67	2.5	0.27	2.21	0.21	1.42	0.1	1.71	0.48	1.35	0.3	1.11	0.54
Victivallales	1.11	0.16	0.02	0	0.1	0	0	0	0	0	0	0	0	0	0	0	0	0	0	0
Acidaminococcales	1.06	0.75	0.46	0.02	0.79	0.01	0.02	0	0	0	0	0	0	0	0	0	0	0	0	0
Clostridia UCG-014	1.03	0.9	0.07	0	0.05	0	0	0	0	0	0	0	0	0	0	0	0	0	0	0
Izemoplasmatales	0.8	0.36	0.08	0	0.14	0.02	0	0	0	0	0	0	0	0	0	0	0	0	0	0
Lactobacillales	0.69	0.95	2.25	0.22	1.96	0.29	0.72	0.19	1.82	0.14	0.86	0	0.65	0.06	0.46	0.12	0.2	0.04	0.27	0.01
Enterobacterales	0.64	0.87	0.61	3.39	0.8	5.1	2.77	4.46	0.53	0.97	0.5	1.75	1.09	0.3	0.2	0.39	0.14	0.53	0.19	0.85
Spirochaetales	0.55	0.66	0.33	0	0.35	0	0.26	0	0	0	0	0	0	0	0	0	0	0	0	0
Peptococcales	0.47	0.59	0.01	0	0	0	0	0	0	0	0	0	0	0	0	0	0	0	0	0
Gastranaerophilales	0.45	0.33	0.11	0	0.09	0	0	0	0	0	0	0	0	0	0	0	0	0	0	0
Opitutales	0.42	0.09	0	0.01	0.08	0.12	0.02	0.23	0.02	0.01	0	0	0.06	0.31	0.01	0.13	0.03	0.05	0.04	0.14
Bifidobacteriales	0.4	0.63	0.67	0.02	0.47	0.01	0.11	0.02	0.07	0	0.02	0	0.01	0	0	0	0	0	0	0
Burkholderiales	0.39	0.33	2.31	6.19	2.63	9.13	6.22	7.58	5.29	9.06	6.21	29.16	8.57	15.46	4.17	9.05	4.51	8.58	5.96	5.99
Desulfovibrionales	0.38	0.42	0.11	0	0.18	0	0.08	0	0	0	0	0	0	0	0	0	0	0	0	0
Pseudomonadales	0.27	0.53	5.36	65.26	10.8	22.3	19.74	15.52	16.13	14.42	9.23	6.61	9.73	4.36	2.2	2.28	1.73	1.77	1.83	2.71
NA	0.26	0.07	0.02	0.02	0.03	0.05	0.03	0.07	0.03	0.01	0	0	0.05	0.11	0.01	0.2	0.03	0.09	0.09	0.88
Coriobacteriales	0.24	0.21	0.24	0	0.08	0	0	0	0	0	0	0	0	0	0	0	0	0	0	0
Corynebacteriales	0.16	0.25	1.13	0.36	3.07	4.57	4.36	9.34	10	15.92	13.56	8.39	5.07	2.87	9.37	3.67	8.31	2.67	7.65	3.35
WCHB1-41	0.16	0.05	0	0	0	0	0	0	0	0	0	0	0	0	0	0	0	0	0	0
Fibrobacterales	0.15	0.2	0.02	0	0.44	0.01	0.26	0.06	0.03	0	0	0	0.03	0.07	0.04	0.02	0.01	0	0.09	0.08
Bacillales	0.12	0.18	3.03	3.52	3.35	4.07	3.87	3.29	13.9	6.41	12.85	6.02	0.73	1.78	2.74	4.81	1.69	2.55	2.2	2.33
Verrucomicrobiales	0.11	0	0	0.24	0.04	2.55	0.09	1.34	0.26	0.4	0.24	0	0.24	2.44	0.43	2.82	0.54	0.88	0.59	4.42
Pirellulales	0.09	0.1	0	0	0	0	0	0.18	0.03	0.02	0.01	0	0.03	0.25	0.42	0.45	1.23	0.56	0.66	0.91
Veillonellales-Selenomonadales	0.09	0.12	0.05	0	0.1	0	0.04	0	0	0	0	0	0	0	0	0	0	0	0	0
Saccharimonadales	0.08	0.01	0.02	0.01	0.11	0	0	0.02	0	0	0	0	0.09	0.06	0.14	0.22	0.28	0.14	0.31	0.2
Campylobacterales	0.07	0.11	1.6	0.92	1.69	0.64	0.78	0.21	0.02	0	0	0	0	0	0	0	0	0	0	0
Micrococcales	0.07	0.11	0.45	0.53	0.82	2.86	2.41	5.41	5.66	5.92	8.57	3.83	10.26	3.42	12.7	6.5	9.96	4.05	9.78	6.97
Rhodospirillales	0.07	0.07	0.02	0.01	0.03	0	0.01	0.01	0	0	0	0	0.01	0.02	0.01	0.04	0.02	0.03	0.02	0.13
Staphylococcales	0.05	0.11	0.08	0.01	0.09	0.04	0.22	0.03	0.34	0.13	0.3	0.03	0.02	0	0.07	0	0.03	0	0.01	0
RF39	0.05	0.07	0.02	0	0.05	0	0	0	0	0	0	0	0	0	0	0	0	0	0	0
Elusimicrobiales	0.04	0.03	0.01	0	0.01	0	0	0	0	0	0	0	0	0	0	0	0	0	0	0
Rhodobacterales	0.03	0	1.48	5.86	1.59	10.23	4.81	8.42	7.95	10.45	5.98	13.27	4	7.45	4.7	5.41	4.96	4.88	3.15	5.04
Flavobacteriales	0.02	0	0.25	3.02	1.48	12.65	2.63	5.73	2.47	4.26	4.6	8.45	17.42	12.27	4.55	4.08	4.02	3.65	5.69	4.28
Propionibacteriales	0.02	0.01	0.03	0.11	0.08	0.47	0.52	2.19	1.47	1.93	2.73	1.33	3.38	2.92	9.39	3.81	9.24	2.69	8.02	3.9
Rickettsiales	0.02	0.05	0.02	0.06	0.01	0.08	0.01	0.07	0.03	0.03	0	0	0.18	0.47	0.02	0.1	0.04	0.08	0.06	0.31
Oligosphaerales	0.02	0	0	0	0	0	0	0	0	0	0	0	0	0	0	0	0	0	0	0
Xanthomonadales	0.01	0	0.86	3.07	0.98	4.98	3.32	8.64	4.28	6.61	3.17	3.1	5.46	3.11	3.43	1.35	4.33	1.09	3.04	1.28
Fusobacteriales	0.01	0.02	0.06	0.01	0.05	0.01	0	0	0	0	0	0	0	0	0	0	0	0	0	0
Mycoplasmatales	0.01	0.01	0.01	0	0	0	0	0	0	0	0	0	0	0	0	0	0	0	0	0
Rhizobiales	0	0	0.54	1.82	0.96	7.08	7.15	12.12	8.51	12.81	8.18	5.07	8.97	11.47	8.02	13.75	11.03	14.77	7.65	11.9
Sphingomonadales	0	0	0.19	0.98	0.25	1.97	0.66	2.13	1.25	1.88	1.22	2.37	2.73	7.2	2.33	10.04	6.97	17.14	3.84	12.34
Chitinophagales	0	0	0.07	0.87	0.13	0.97	0.05	0.36	0.1	0.06	0.04	0	0.15	1.22	0.23	0.97	0.34	0.44	1.23	1.77
Sphingobacteriales	0	0	0.04	0.6	0.26	1.87	0.66	2.98	1.08	3.02	2.04	8.02	8.62	17.31	5.8	14.92	7.85	22.66	18.55	10.58
Cytophagales	0	0	0	0.24	0.07	0.8	0.1	1.96	0.31	2.36	0.53	0.62	0.89	1.58	0.88	3.77	0.77	1.87	1.75	3.49
Paenibacillales	0	0	0.01	0.12	0	0.1	0	0.11	0	0.04	0	0	0.02	0.11	0.02	0.2	0.03	0	0.01	0.01
Caulobacterales	0	0	0	0.04	0.02	0.21	0.16	0.23	0.23	0.44	0.28	0.36	0.39	0.35	0.33	0.29	0.23	0.22	0.46	0.19
Chlamydiales	0	0	0.03	0.04	0.02	0.28	0	0.02	0	0.02	0	0	0.04	0.22	0	0.02	0.01	0	0	0.01
Acetobacterales	0	0	0	0.02	0.01	0.1	0.06	0.33	0.2	0.19	0.17	0.13	0.17	0.64	0.28	1.62	0.53	3.5	0.55	2.88
Bacteriovoracales	0	0	0.01	0.02	0.17	0.15	0.04	0.17	0.03	0.04	0.01	0	0.2	0.28	0.02	0.04	0.01	0	0.02	0.03
Frankiales	0	0	0	0.01	0	0.03	0.01	0.09	0.01	0.02	0.07	0	0.07	0.15	0.19	1.23	0.3	0.67	0.56	1.59
Solirubrobacterales	0	0	0	0.01	0	0.05	0	0.19	0.04	0.1	0	0.04	0.03	0.31	0.08	0.45	0.14	0.22	0.11	0.5
Cyanobacteriales	0	0	0	0.01	0	0	0	0.04	0	0.12	0	0	0	0.02	0	0.23	0	0.08	0	0.03
Diplorickettsiales	0	0	0	0.01	0	0.13	0	0.02	0.01	0.02	0	0	0.11	0.01	0.01	0.02	0	0.01	0.01	0.04
Desulfitobacteriales	0	0	0.04	0.01	0.05	0.01	0.01	0.01	0	0	0	0	0	0	0	0	0	0	0	0
Caedibacterales	0	0	0.01	0.01	0	0.02	0	0	0	0	0	0	0	0	0	0	0	0	0	0
Desulfuribacillales	0	0	0.01	0.01	0	0	0	0	0	0	0	0	0	0	0	0	0	0	0	0
Sneathiellales	0	0	0	0.01	0	0	0	0	0	0	0	0	0	0	0	0	0	0	0	0
Thermomicrobiales	0	0	0.01	0	0.01	0.01	0.13	0.02	0.18	0.06	1.33	0.43	0.64	0.17	4.03	0.69	5.07	0.62	2.48	0.69
Micromonosporales	0	0	0	0	0	0	0.03	0	0.08	0.03	0.18	0	0.35	0	0.6	0.59	1	0.34	1.57	0.16
Chthoniobacterales	0	0	0	0	0	0.02	0	0.06	0.01	0	0.01	0	0.01	0.11	0.2	0.8	0.42	0.21	0.39	2.15
Abditibacteriales	0	0	0	0	0	0	0	0	0	0	0	0	0	0.03	0	0.33	0.02	0.19	0.04	1.61
Polyangiales	0	0	0	0	0	0.06	0.04	0.18	0.05	0.01	0	0	0.01	0.03	0.03	0.38	0.06	0.27	0.14	0.74
Microtrichales	0	0	0	0	0	0.01	0.01	0.41	0.08	0.02	0	0	0.09	0.1	0.2	0.22	0.18	0.02	0.28	0.14
Actinomycetales	0	0.01	0.07	0	0.12	0.02	0.09	0.02	0.19	0.05	0.26	0	0.16	0.01	0.1	0.01	0.05	0	0.06	0.01
Legionellales	0	0	0	0	0	0.06	0.18	0.17	0.07	0.03	0.01	0	0.01	0.02	0.01	0.03	0.01	0	0.03	0.18
Kineosporiales	0	0	0	0	0	0	0	0	0	0	0	0	0	0.02	0.01	0.18	0.02	0.26	0.05	0.21
Tepidisphaerales	0	0	0	0	0	0	0	0	0	0	0	0	0	0	0	0.13	0.04	0.08	0.1	0.4
Azospirillales	0	0	0	0	0	0.01	0	0	0	0	0	0	0	0	0.06	0.23	0.05	0.13	0.05	0.18
Myxococcales	0	0	0	0	0	0	0.02	0.03	0	0	0	0	0.03	0.01	0.03	0.06	0.12	0.04	0.09	0.03
Kallotenuales	0	0	0	0	0	0	0	0	0	0	0	0	0	0	0.01	0.06	0.03	0	0.03	0.31
Defluviicoccales	0	0	0	0	0	0	0	0.02	0	0.02	0.01	0	0.03	0.17	0.02	0.03	0.02	0.02	0.03	0.02
Isosphaerales	0	0	0	0	0	0	0	0	0	0	0	0	0	0	0	0.08	0.01	0	0.04	0.23
Oligoflexales	0	0	0	0	0	0.05	0	0.01	0	0	0	0	0.03	0.1	0	0.05	0	0.02	0.02	0.06
Micavibrionales	0	0	0	0	0	0.01	0	0.01	0	0	0	0	0.12	0.06	0.03	0.03	0.01	0.01	0.02	0.03
Nitrosococcales	0	0	0	0	0	0	0.03	0.07	0.03	0.03	0	0	0.09	0.03	0	0.01	0	0	0.01	0.03
R7C24	0	0	0	0	0	0	0	0.01	0	0	0	0	0.02	0	0.03	0.04	0.03	0	0.11	0.06
Longimicrobiales	0	0	0	0	0	0	0	0	0	0	0	0	0	0	0.01	0.1	0.02	0.07	0.04	0.04
Tistrellales	0	0	0	0	0	0	0	0	0	0	0	0	0	0	0.03	0.06	0.05	0.01	0.02	0.07
Gaiellales	0	0	0	0	0	0	0	0	0	0	0	0	0	0.02	0.01	0.07	0.01	0.01	0.02	0.02
Streptosporangiales	0	0	0	0	0	0	0	0	0	0	0	0	0.02	0	0.06	0	0.02	0	0.05	0
Eubacteriales	0	0	0.08	0	0.04	0	0.01	0	0	0	0	0	0	0	0	0	0	0	0	0
Gammaproteobacteria Incertae Sedis	0	0	0	0	0	0	0	0	0	0	0	0	0	0.01	0	0.03	0.01	0.01	0.05	0.01
Bdellovibrionales	0	0	0	0	0	0	0.01	0.03	0	0	0	0	0.01	0.01	0	0.02	0	0	0.01	0.02
Deinococcales	0	0	0	0	0	0	0	0	0	0.01	0	0	0	0	0	0.05	0	0.02	0	0.03
Sumerlaeales	0	0	0	0	0	0	0	0	0	0	0	0	0	0	0.02	0.01	0.05	0	0.03	0
Streptomycetales	0	0	0	0	0	0	0	0	0	0	0	0	0	0	0.02	0.01	0.01	0.02	0	0.04
Paracaedibacterales	0	0.01	0	0	0	0.02	0	0	0	0	0	0	0.02	0.04	0	0.01	0	0	0	0
Vicinamibacterales	0	0	0	0	0	0.01	0	0	0	0	0	0	0	0	0	0.07	0	0	0.01	0.01
Gemmatimonadales	0	0	0	0	0	0	0	0	0	0	0	0	0	0	0	0.01	0.02	0	0.03	0.03
Blfdi19	0	0	0	0	0	0	0	0	0	0	0	0	0	0	0.01	0.03	0	0	0.01	0.03
Steroidobacterales	0	0	0	0	0	0	0	0	0	0	0	0	0.01	0	0.01	0	0.01	0	0.03	0.01
Blastocatellales	0	0	0	0	0	0	0	0	0	0	0	0	0	0	0	0.04	0	0	0	0.02
Pseudonocardiales	0	0	0	0	0	0	0	0	0	0	0	0	0	0	0	0.06	0	0	0	0
Haliangiales	0	0	0	0	0	0	0	0	0	0	0	0	0	0	0	0.04	0	0	0.01	0
Planctomycetales	0	0	0	0	0	0	0	0	0	0	0	0	0	0	0	0.03	0	0	0	0.02
Gemmatales	0	0	0	0	0	0	0	0	0	0	0	0	0	0	0	0.04	0	0	0	0
Bradymonadales	0	0	0	0	0	0.02	0	0.01	0	0	0	0	0	0	0	0	0	0	0	0
Ardenticatenales	0	0	0	0	0	0	0	0	0	0	0	0	0	0	0	0	0.01	0	0.01	0
Caldilineales	0	0	0	0	0	0	0	0	0	0	0	0	0	0	0	0	0.01	0	0.01	0
Exiguobacterales	0	0	0	0	0	0	0	0	0.01	0	0	0	0	0.01	0	0	0	0	0	0
Fimbriimonadales	0	0	0	0	0	0	0	0	0	0	0	0	0	0	0	0.01	0	0	0.01	0
Geobacterales	0	0	0	0	0	0	0	0	0	0	0	0	0	0	0	0	0	0	0	0.02
Gracilibacteraceae	0	0	0	0	0.02	0	0	0	0	0	0	0	0	0	0	0	0	0	0	0
Leptolyngbyales	0	0	0	0	0	0	0	0	0	0	0	0	0	0	0	0.01	0	0	0	0.01
Pedosphaerales	0	0	0	0	0	0.01	0	0	0	0	0	0	0	0	0	0	0	0	0	0.01
Reyranellales	0	0	0	0	0	0	0	0	0	0	0	0	0	0	0	0	0	0	0	0.02
UA11	0	0	0	0	0	0	0	0	0	0	0	0	0	0	0	0.01	0	0	0	0.01
Acidobacteriales	0	0	0	0	0	0	0	0	0	0	0	0	0	0	0	0.01	0	0	0	0
Armatimonadales	0	0	0	0	0	0	0	0	0	0	0	0	0	0	0	0.01	0	0	0	0
Babeliales	0	0	0	0	0	0	0	0	0	0	0	0	0	0	0	0	0	0	0.01	0
Bryobacterales	0	0	0	0	0	0	0	0	0	0	0	0	0	0	0	0	0	0	0	0.01
Chloroflexales	0	0	0	0	0	0	0	0	0	0	0	0	0	0.01	0	0	0	0	0	0
Desulfobulbales	0	0	0	0	0	0	0.01	0	0	0	0	0	0	0	0	0	0	0	0	0
Holosporales	0	0	0	0	0	0	0	0	0	0	0	0	0	0	0	0	0	0	0	0.01
Micropepsales	0	0	0	0	0	0	0	0	0	0	0	0	0	0	0	0.01	0	0	0	0
Nannocystales	0	0	0	0	0	0	0	0	0	0	0	0	0	0	0	0	0	0	0.01	0
Puniceispirillales	0	0	0	0	0	0	0	0	0	0	0	0	0	0.01	0	0	0	0	0	0
Thermoanaerobaculales	0	0	0	0	0	0	0	0	0	0	0	0	0	0	0	0	0	0	0	0.01

## Sheet:  Table S4-Family
Supplementary Table S4. Family Relative Abundance. Each sample is the average of three replicates.
Family	Day 1_Cowpat	Day 1_Rainfall Runoff	Day 8_Cowpat	Day 8_Rainfall Runoff	Day 15_Cowpat	Day 15_Rainfall Runoff	Day 22_Cowpat	Day 22_Rainfall Runoff	Day 29_Cowpat	Day 29_Rainfall Runoff	Day 50_Cowpat	Day 50_Rainfall Runoff	Day 71_Cowpat	Day 71_Rainfall Runoff	Day 105_Cowpat	Day 105_Rainfall Runoff	Day 134_Cowpat	Day 134_Rainfall Runoff	Day 162_Cowpat	Day 162_Rainfall Runoff
Peptostreptococcaceae	13	19.82	35.71	0.42	20.73	2.53	22.6	3.27	11.02	1.11	11.95	0.66	2.68	0.15	17.52	1.52	10.67	1.18	7.66	2.23
Moraxellaceae	0.25	0.52	3.79	58.11	5.45	13.95	11.78	5.03	9.69	10.98	7.02	4.86	3.13	1.34	1.2	0.28	0.73	0.13	0.55	0.19
Sphingobacteriaceae	0	0	0.04	0.6	0.22	1.87	0.64	2.98	1.08	3.02	2.04	8.02	8.54	17.19	5.8	14.88	7.85	22.66	18.52	10.56
Rhodobacteraceae	0.03	0	1.48	5.86	1.59	10.23	4.81	8.42	7.95	10.45	5.98	13.27	4	7.45	4.7	5.41	4.96	4.88	3.15	5.04
Planococcaceae	0.08	0.14	2.95	3.44	3.29	4.05	3.85	3.23	13.9	6.38	12.85	6.02	0.73	1.78	2.72	4.75	1.67	2.55	2.18	2.27
Sphingomonadaceae	0	0	0.19	0.98	0.25	1.97	0.66	2.13	1.25	1.88	1.22	2.37	2.73	7.2	2.33	10.04	6.97	17.14	3.84	12.34
Oxalobacteraceae	0	0	0.04	0.43	0.66	3	1.47	2.66	1.25	5.18	3.59	24.02	5.52	10.75	1.1	4.69	1.27	3.5	3.02	3.09
Comamonadaceae	0.02	0.03	2.03	5.3	1.81	5.69	4.5	4.46	3.87	3.41	2.44	4.93	2.76	4.06	2.76	3.99	2.47	4.23	2.54	2.2
Xanthomonadaceae	0.01	0	0.86	3.06	0.98	4.97	3.32	8.61	4.28	6.61	3.17	3.1	5.45	3.11	3.43	1.33	4.31	1.09	3.03	1.27
Rhizobiaceae	0	0	0.31	0.75	0.5	2.46	4.76	5.05	4.85	5.43	3.94	1.57	4.64	3.59	3.02	4.54	3.82	5.26	2.94	4.48
Corynebacteriaceae	0.14	0.24	1.07	0.27	2.74	3.57	3.03	7.84	6.82	10.9	6.69	4.21	1	0.46	2.1	1.17	1.74	0.77	1.66	0.36
Devosiaceae	0	0	0.21	0.8	0.31	3.07	1.65	4.53	2.44	5.01	2.73	1.91	3.01	4.59	3.6	4.85	4.98	4.73	3.24	3.44
Nocardioidaceae	0.01	0	0.02	0.11	0.06	0.46	0.48	2.16	1.39	1.88	2.65	1.31	3.21	2.87	9.08	3.51	8.84	2.66	7.8	3.43
Pseudomonadaceae	0.02	0.01	1.39	5.4	4.65	5.39	6.73	4.49	5.24	2.46	1.88	1.64	4.81	1.39	0.59	0.79	0.6	1.3	0.87	1.85
Weeksellaceae	0.01	0	0.06	0.24	0.31	1.93	0.47	1.16	0.82	2.09	2.69	5.92	10.27	7.19	3.19	2.55	3.17	3.13	3.25	1.75
Oscillospiraceae	12.82	15.49	6.32	0.05	2.32	0.05	0.04	0	0	0	0	0	0	0	0	0	0	0	0	0
Flavobacteriaceae	0.01	0	0.09	1.71	0.51	2.76	1.11	2.28	1.27	2.14	1.91	2.53	7.15	5.07	1.33	1.48	0.85	0.51	2.09	0.81
Dietziaceae	0.01	0.01	0.04	0.07	0.22	0.78	0.83	1.25	2.41	4.28	4.78	3.16	2.65	1.33	3.82	1.69	3.04	1	2.82	1.41
UCG-010	17.42	12.41	1.94	0.02	1.46	0.02	0.01	0	0	0	0	0	0	0	0	0	0	0	0	0
Micrococcaceae	0.01	0.04	0.28	0.15	0.49	1.66	1.32	2.94	3.26	3.87	3.66	0.84	0.56	0.31	3.44	1.68	2.21	0.86	2.45	1.41
Clostridiaceae	1.14	2.05	5.89	0.43	4.45	0.69	1.83	0.67	2.5	0.27	2.21	0.21	1.42	0.1	1.71	0.48	1.35	0.3	1.11	0.54
Beijerinckiaceae	0	0	0.01	0.17	0.08	1.07	0.5	1.85	0.94	1.94	1.11	1.41	0.89	2.62	1.06	3.6	1.68	4.05	1.07	3.26
Lachnospiraceae	5.38	7.91	5.68	0.12	4.88	0.07	0.39	0.06	0.04	0	0.08	0	0.01	0	0.09	0.02	0.09	0	0.06	0.04
Rikenellaceae	6.92	5.01	3.31	0.04	5.97	0.11	3.33	0.05	0.04	0	0	0	0	0	0	0	0	0	0	0
NA	8.64	5.44	1.22	0.1	2.13	0.38	0.16	0.24	0.11	0.11	0.15	0.29	0.46	0.62	0.37	0.7	0.28	0.28	0.62	1.4
Nocardiaceae	0.01	0.01	0.02	0.02	0.11	0.2	0.5	0.19	0.75	0.58	2.1	1.01	1.4	0.63	3.42	0.63	3.49	0.62	3.06	1.16
Cellulomonadaceae	0	0	0	0.01	0.06	0.23	0.29	0.19	0.54	0.31	1.35	0.55	3.22	0.37	4.12	0.83	3.09	0.38	2.8	0.75
Intrasporangiaceae	0.01	0.01	0.02	0.01	0.08	0.09	0.25	0.16	0.63	0.51	1.88	0.89	1.43	0.54	3.02	1.15	2.66	0.63	2.8	1.65
Microbacteriaceae	0.01	0.01	0.03	0.33	0.05	0.76	0.24	1.98	0.67	1.14	0.58	1.1	0.6	1.65	0.43	2.22	0.91	1.8	0.72	2.66
Acholeplasmataceae	1.18	0.77	5.05	0.49	7.47	1.18	1.4	0.29	0.05	0	0	0	0	0	0	0	0	0	0	0
JG30-KF-CM45	0	0	0.01	0	0.01	0.01	0.13	0.02	0.18	0.06	1.33	0.43	0.64	0.17	4.03	0.69	5.07	0.62	2.48	0.69
Crocinitomicaceae	0	0	0.1	1.07	0.67	7.96	1.06	2.29	0.38	0.03	0	0	0	0.01	0.02	0.05	0	0.01	0.34	1.72
Cellvibrionaceae	0	0	0.07	1.59	0.19	1.82	0.36	4.61	0.38	0.7	0.19	0.09	1.33	1.19	0.33	1	0.33	0.26	0.28	0.55
Alteromonadaceae	0	0	0.35	3.14	0.47	4.86	0.7	4.24	0.26	0.5	0.07	0	0.13	0	0	0	0	0	0	0
Dysgonomonadaceae	0	0	0.36	0.18	1.61	0.26	1.48	0.29	2.29	0.42	1.82	0.14	4.23	0.2	0.79	0.03	0.23	0.05	0.2	0.01
Verrucomicrobiaceae	0	0	0	0.17	0.03	2.05	0.07	0.96	0.2	0.23	0.22	0	0.14	1.65	0.32	2.04	0.43	0.68	0.5	4.01
Erysipelotrichaceae	1.08	1.72	2.34	0.05	1.14	0.2	0.73	0.32	0.8	0.11	0.73	0	0.05	0.01	0.99	0.22	0.7	0.18	0.61	0.38
Cyclobacteriaceae	0	0	0	0.11	0.06	0.47	0.06	1.54	0.25	2.36	0.53	0.61	0.62	0.47	0.69	1.04	0.52	1.15	0.73	0.99
Bacteroidaceae	2.87	3.23	1.44	0.04	2.85	0.05	1.16	0.01	0	0	0	0	0	0	0	0	0	0	0	0
Acetobacteraceae	0	0	0	0.02	0.01	0.1	0.06	0.33	0.2	0.19	0.17	0.13	0.17	0.64	0.28	1.62	0.53	3.5	0.55	2.88
Bacteroidales RF16 group	4.6	3.05	0.78	0.02	1.09	0.04	0.04	0	0	0	0	0	0	0	0	0	0	0	0	0
Carnobacteriaceae	0.48	0.61	1.73	0.16	1.5	0.24	0.56	0.14	1.37	0.09	0.67	0	0.48	0.05	0.3	0.08	0.12	0.04	0.16	0
Chitinophagaceae	0	0	0.07	0.84	0.13	0.82	0.05	0.34	0.09	0.06	0.04	0	0.15	1.21	0.23	0.97	0.34	0.44	1.23	1.77
[Eubacterium] coprostanoligenes group	3.19	2.94	0.58	0	0.38	0	0	0	0	0	0	0	0	0	0	0	0	0	0	0
Hymenobacteraceae	0	0	0	0	0	0.01	0	0	0	0	0	0	0.21	0.89	0.14	2.18	0.18	0.57	0.86	2.01
Prevotellaceae	2.52	1.96	0.55	0.01	0.9	0.03	0.01	0	0	0	0	0	0	0	0	0	0	0	0	0
Paludibacteraceae	1.68	1.31	0.59	0.04	1.06	0.07	0.76	0.05	0.07	0.01	0.02	0	0.15	0	0.03	0	0	0	0.01	0
Arcobacteraceae	0	0	1.56	0.92	1.68	0.64	0.78	0.21	0.02	0	0	0	0	0	0	0	0	0	0	0
Christensenellaceae	1.4	1.92	1.37	0.01	0.61	0.01	0.2	0.01	0.08	0	0	0	0.06	0.01	0	0	0	0	0	0
Ruminococcaceae	1.96	2.09	0.55	0	0.66	0.01	0.03	0	0	0	0	0	0	0	0	0	0	0	0	0
Alcaligenaceae	0	0	0	0.1	0.05	0.34	0.16	0.39	0.16	0.47	0.15	0.18	0.19	0.57	0.25	0.24	0.69	0.73	0.26	0.27
Pirellulaceae	0.09	0.1	0	0	0	0	0	0.18	0.03	0.02	0.01	0	0.03	0.25	0.42	0.45	1.23	0.56	0.66	0.91
Micromonosporaceae	0	0	0	0	0	0	0.03	0	0.08	0.03	0.18	0	0.35	0	0.6	0.59	1	0.34	1.57	0.16
Promicromonosporaceae	0	0	0	0	0.02	0	0.13	0	0.27	0	0.4	0	2.93	0.05	0.53	0.05	0.2	0	0.19	0
Chthoniobacteraceae	0	0	0	0	0	0.02	0	0.05	0.01	0	0.01	0	0.01	0.1	0.2	0.79	0.42	0.21	0.39	2.15
Geodermatophilaceae	0	0	0	0	0	0.01	0	0.04	0.01	0.02	0.07	0	0.05	0.15	0.19	1.01	0.27	0.62	0.52	1.39
Caulobacteraceae	0	0	0	0.04	0.02	0.21	0.16	0.23	0.23	0.44	0.28	0.36	0.39	0.35	0.33	0.24	0.23	0.21	0.42	0.14
Erwiniaceae	0	0	0.01	0.02	0	0	0	0.01	0	0	0.09	1.73	0.01	0.23	0.02	0.36	0.1	0.49	0.15	0.82
Xanthobacteraceae	0	0	0	0.03	0.05	0.28	0.19	0.35	0.19	0.34	0.3	0.15	0.3	0.38	0.19	0.45	0.19	0.15	0.15	0.28
Rubritaleaceae	0	0	0	0.08	0.01	0.5	0.02	0.36	0.06	0.17	0.03	0	0.09	0.77	0.1	0.76	0.11	0.19	0.08	0.4
Sanguibacteraceae	0	0	0.03	0.02	0.03	0.02	0.11	0.04	0.19	0	0.52	0.1	1.16	0.18	0.53	0.13	0.21	0.04	0.17	0.07
Monoglobaceae	2.34	1.18	0.01	0	0.01	0	0	0	0	0	0	0	0	0	0	0	0	0	0	0
Tannerellaceae	0.16	0.16	0.39	0.08	0.9	0.09	1.57	0.04	0.08	0	0	0	0	0	0	0	0	0	0	0
Acidaminococcaceae	1.06	0.75	0.46	0.02	0.79	0.01	0.02	0	0	0	0	0	0	0	0	0	0	0	0	0
Pseudohongiellaceae	0	0	0	0.02	0.03	0.26	0.06	0.45	0.12	0.27	0.15	0.02	0.42	0.35	0.08	0.2	0.07	0.08	0.12	0.09
Spongiibacteraceae	0	0	0.11	0.11	0.45	0.67	0.57	0.5	0.34	0.01	0	0	0	0	0	0	0	0	0	0
Aerococcaceae	0.15	0.26	0.46	0.06	0.39	0.05	0.14	0.04	0.43	0.04	0.19	0	0.16	0.01	0.15	0.03	0.07	0	0.11	0.01
Family XI	0	0	1.05	0.18	0.91	0.1	0.14	0.02	0.07	0	0	0	0.13	0	0.02	0.02	0.01	0.01	0.02	0.02
Enterobacteriaceae	0.01	0	0.02	0.04	0.03	0.09	0.42	0.02	0.23	0.13	0.34	0.02	0.94	0.03	0.18	0.02	0.04	0	0.04	0.03
Bifidobacteriaceae	0.4	0.63	0.67	0.02	0.47	0.01	0.11	0.02	0.07	0	0.02	0	0.01	0	0	0	0	0	0	0
Propionibacteriaceae	0.01	0.01	0.01	0	0.01	0.01	0.04	0.02	0.09	0.05	0.08	0.02	0.18	0.05	0.31	0.3	0.4	0.04	0.21	0.48
p-251-o5	1	1.06	0.1	0	0.1	0	0	0	0	0	0	0	0	0	0	0	0	0	0	0
Abditibacteriaceae	0	0	0	0	0	0	0	0	0	0	0	0	0	0.03	0	0.33	0.02	0.19	0.04	1.61
Spirochaetaceae	0.55	0.66	0.33	0	0.35	0	0.26	0	0	0	0	0	0	0	0	0	0	0	0	0
Prolixibacteraceae	0	0	0.09	0	0.95	0.06	0.85	0.06	0.01	0	0	0	0	0	0	0	0	0	0	0
Spirosomaceae	0	0	0	0.12	0	0.22	0.01	0.18	0.03	0	0	0.01	0.04	0.21	0.03	0.44	0.05	0.15	0.11	0.41
Aeromonadaceae	0.02	0	0.08	0.05	0.19	0.04	1.56	0.07	0	0	0	0	0	0	0	0	0	0	0	0
Butyricicoccaceae	0.58	0.92	0.32	0	0.06	0.01	0	0	0	0	0	0	0	0	0	0	0	0	0	0
Erysipelatoclostridiaceae	0.83	0.61	0.08	0.01	0.28	0.03	0.02	0	0	0	0	0	0	0	0	0	0	0	0	0
Solirubrobacteraceae	0	0	0	0.01	0	0.05	0	0.17	0.04	0.1	0	0.04	0.03	0.24	0.07	0.31	0.13	0.19	0.09	0.37
Kaistiaceae	0	0	0.01	0.07	0.02	0.2	0.05	0.32	0.08	0.09	0.09	0.03	0.1	0.13	0.12	0.07	0.16	0.05	0.14	0.07
Mycobacteriaceae	0	0	0	0	0	0.02	0	0.05	0.01	0.17	0	0	0.02	0.44	0.03	0.17	0.05	0.27	0.12	0.41
p-2534-18B5 gut group	0.47	0.46	0.31	0	0.41	0	0.01	0	0	0	0	0	0	0	0	0	0	0	0	0
Anaerovoracaceae	0.45	0.48	0.37	0.01	0.21	0	0.06	0	0.01	0	0	0	0	0	0	0	0	0	0	0
Succinivibrionaceae	0.62	0.86	0.08	0	0.02	0	0	0	0	0	0	0	0	0	0	0	0	0	0	0
Staphylococcaceae	0.05	0.11	0.08	0.01	0.09	0.04	0.22	0.03	0.34	0.13	0.3	0.03	0.02	0	0.07	0	0.03	0	0.01	0
Saccharimonadaceae	0.08	0.01	0.02	0.01	0.11	0	0	0.01	0	0	0	0	0.09	0.05	0.14	0.18	0.27	0.14	0.28	0.17
Fibrobacteraceae	0.15	0.2	0.02	0	0.44	0.01	0.26	0.06	0.03	0	0	0	0.03	0.07	0.04	0.02	0.01	0	0.09	0.08
Sandaracinaceae	0	0	0	0	0	0.06	0.04	0.16	0.05	0.01	0	0	0.01	0.01	0.03	0.19	0.03	0.23	0.08	0.51
D05-2	0	0	0	0	0	0	0	0	0	0	0	0	0.01	0.15	0.02	0.19	0.15	0.48	0.09	0.3
Hungateiclostridiaceae	0.2	0.2	0.16	0.01	0.42	0.02	0.06	0	0.05	0	0	0	0.11	0	0.06	0	0.02	0	0.04	0
Halomonadaceae	0	0	0	0.02	0.03	0.21	0.25	0.42	0.35	0.01	0	0	0.01	0	0	0	0	0	0	0
Victivallaceae	1	0.15	0.02	0	0.08	0	0	0	0	0	0	0	0	0	0	0	0	0	0	0
Bacteriovoracaceae	0	0	0.01	0.02	0.17	0.15	0.04	0.17	0.03	0.04	0.01	0	0.2	0.28	0.02	0.04	0.01	0	0.02	0.03
Actinomycetaceae	0	0.01	0.07	0	0.12	0.02	0.09	0.02	0.19	0.05	0.26	0	0.16	0.01	0.1	0.01	0.05	0	0.06	0.01
Opitutaceae	0	0	0	0.01	0	0.12	0.02	0.23	0.02	0.01	0	0	0.06	0.31	0.01	0.13	0.03	0.05	0.04	0.14
Peptococcaceae	0.47	0.59	0.01	0	0	0	0	0	0	0	0	0	0	0	0	0	0	0	0	0
Iamiaceae	0	0	0	0	0	0.01	0.01	0.16	0.04	0.02	0	0	0.08	0.1	0.11	0.09	0.15	0.02	0.17	0.1
Sedimentibacteraceae	0	0	0.32	0.01	0.63	0	0.09	0	0	0	0	0	0	0	0	0	0	0	0	0
Bogoriellaceae	0	0	0	0	0	0	0.01	0.01	0	0.01	0	0.02	0.05	0.03	0.13	0.08	0.29	0.15	0.15	0.08
Marinilabiliaceae	0	0	0.14	0.01	0.53	0.03	0.2	0.02	0.06	0	0	0	0.01	0	0	0	0	0	0	0
Desulfovibrionaceae	0.38	0.42	0.1	0	0.09	0	0.01	0	0	0	0	0	0	0	0	0	0	0	0	0
Mitochondria	0	0.02	0.01	0	0.01	0.02	0.01	0.07	0.03	0.03	0	0	0.05	0.3	0	0.07	0.01	0.07	0.03	0.22
Sutterellaceae	0.37	0.3	0.1	0	0.07	0	0.01	0	0	0	0	0	0	0	0	0	0	0	0	0
Burkholderiaceae	0	0	0	0	0	0	0	0	0	0	0	0	0.02	0	0.05	0.09	0.08	0.1	0.13	0.34
Legionellaceae	0	0	0	0	0	0.06	0.18	0.17	0.07	0.03	0.01	0	0.01	0.02	0.01	0.03	0.01	0	0.03	0.18
Paenibacillaceae	0	0	0.01	0.12	0	0.1	0	0.11	0	0.04	0	0	0.02	0.11	0.02	0.2	0.03	0	0.01	0.01
Atopobiaceae	0.23	0.21	0.24	0	0.08	0	0	0	0	0	0	0	0	0	0	0	0	0	0	0
Kineosporiaceae	0	0	0	0	0	0	0	0	0	0	0	0	0	0.02	0.01	0.18	0.02	0.26	0.05	0.21
Dermabacteraceae	0	0	0	0	0	0	0	0	0	0	0	0	0.02	0.02	0.14	0.1	0.16	0.03	0.12	0.14
Azospirillaceae	0	0	0	0	0	0.01	0	0	0	0	0	0	0	0	0.06	0.23	0.05	0.13	0.05	0.18
Dermatophilaceae	0.04	0.05	0.1	0	0.08	0.01	0.03	0.02	0.05	0	0	0	0.01	0	0.07	0.03	0.05	0.01	0.1	0.05
Neisseriaceae	0	0	0.14	0.33	0.03	0.07	0	0.01	0	0	0	0	0	0.01	0	0	0	0	0.01	0.03
Parachlamydiaceae	0	0	0.03	0.04	0.02	0.28	0	0.02	0	0.01	0	0	0.04	0.14	0	0.02	0	0	0	0.01
Tepidisphaeraceae	0	0	0	0	0	0	0	0	0	0	0	0	0	0	0	0.11	0.02	0.07	0.06	0.35
Puniceicoccaceae	0.42	0.09	0	0	0.08	0	0	0	0	0	0	0	0	0	0	0	0	0	0	0
Bacillaceae	0.04	0.04	0.08	0.07	0.05	0.02	0.01	0.06	0	0.01	0	0	0	0	0.02	0.06	0.01	0.01	0.02	0.04
Cytophagaceae	0	0	0	0	0	0.1	0.02	0.22	0.02	0	0	0	0.01	0.02	0	0.07	0.01	0	0.02	0.04
Shewanellaceae	0	0	0.09	0.14	0.09	0.11	0.05	0.03	0	0	0	0	0	0	0	0.01	0	0	0	0
Hydrogenoanaerobacterium	0.01	0	0.23	0	0.26	0	0.01	0	0	0	0	0	0	0	0	0	0	0	0	0
Beutenbergiaceae	0	0	0	0	0	0	0	0.01	0	0	0	0.06	0	0.11	0	0.09	0.01	0.08	0.01	0.11
Morganellaceae	0	0	0	0	0	0	0	0.06	0	0.34	0	0	0	0.03	0	0	0	0.04	0	0
67-14	0	0	0	0	0	0.01	0	0.03	0	0	0	0	0	0.07	0.01	0.14	0.01	0.04	0.02	0.13
Myxococcaceae	0	0	0	0	0	0	0.02	0.03	0	0	0	0	0.03	0.01	0.03	0.06	0.12	0.04	0.09	0.03
AKIW781	0	0	0	0	0	0	0	0	0	0	0	0	0	0	0.01	0.06	0.03	0	0.03	0.31
Diplorickettsiaceae	0	0	0	0.01	0	0.13	0	0.02	0.01	0.02	0	0	0.11	0.01	0.01	0.02	0	0.01	0.01	0.04
Rickettsiaceae	0.01	0	0	0.06	0	0.05	0	0	0	0	0	0	0.1	0.11	0	0.02	0	0	0.02	0.03
Methylophilaceae	0	0	0.01	0.03	0	0.03	0.01	0.03	0.01	0	0.02	0	0.06	0.08	0.02	0.01	0	0.02	0.01	0.03
Isosphaeraceae	0	0	0	0	0	0	0	0	0	0	0	0	0	0	0	0.08	0.01	0	0.04	0.23
Microtrichaceae	0	0	0	0	0	0	0	0.25	0.04	0	0	0	0	0	0	0.02	0	0	0.01	0.04
Bacteroidales UCG-001	0.08	0.06	0.07	0	0.13	0	0	0	0	0	0	0	0	0	0	0	0	0	0	0
Chroococcidiopsaceae	0	0	0	0	0	0	0	0.03	0	0.1	0	0	0	0	0	0.14	0	0.05	0	0.02
Oligoflexaceae	0	0	0	0	0	0.05	0	0.01	0	0	0	0	0.03	0.1	0	0.05	0	0.02	0.02	0.06
Nakamurellaceae	0	0	0	0.01	0	0.03	0	0.02	0	0	0	0	0	0	0	0.12	0	0.05	0	0.11
Methylophagaceae	0	0	0	0	0	0	0.03	0.07	0.03	0.03	0	0	0.09	0.03	0	0.01	0	0	0.01	0.03
Defluviitaleaceae	0.13	0.15	0.02	0	0	0	0	0	0	0	0	0	0	0	0	0	0	0	0	0
Brevibacteriaceae	0	0	0	0	0	0	0.01	0	0.01	0	0.04	0	0.04	0	0.09	0.01	0.05	0	0.05	0
Muribaculaceae	0.07	0.03	0.04	0	0.14	0.01	0	0	0	0	0	0	0	0	0	0	0	0	0	0
Longimicrobiaceae	0	0	0	0	0	0	0	0	0	0	0	0	0	0	0.01	0.1	0.02	0.07	0.04	0.04
Streptococcaceae	0.05	0.09	0.05	0	0.06	0	0.01	0	0.01	0	0	0	0	0	0	0	0	0	0	0
Methylopilaceae	0	0	0	0	0	0	0	0	0	0	0	0	0	0.01	0.01	0.05	0.06	0.05	0.02	0.05
Phaselicystidaceae	0	0	0	0	0	0	0	0	0	0	0	0	0	0	0	0.09	0	0.02	0.02	0.12
Geminicoccaceae	0	0	0	0	0	0	0	0	0	0	0	0	0	0	0.03	0.06	0.05	0.01	0.02	0.07
Campylobacteraceae	0.07	0.1	0.04	0	0.01	0	0	0	0	0	0	0	0	0	0	0	0	0	0	0
Ilumatobacteraceae	0	0	0	0	0	0	0	0	0	0	0	0	0	0	0.04	0.09	0.03	0	0.05	0
NS11-12 marine group	0	0	0	0	0	0	0	0	0	0	0	0	0.07	0.11	0	0.01	0	0	0.02	0
Polyangiaceae	0	0	0	0	0	0	0	0.01	0	0	0	0	0	0.01	0	0.06	0.01	0.01	0.01	0.1
Alkaliphilus	0	0	0.03	0.01	0.01	0	0.01	0.05	0.02	0.03	0	0	0	0	0	0.02	0	0	0.01	0
Marinifilaceae	0.02	0	0.01	0	0.07	0	0.09	0	0	0	0	0	0	0	0	0	0	0	0	0
Desulfomicrobiaceae	0	0	0.01	0	0.09	0	0.07	0	0	0	0	0	0	0	0	0	0	0	0	0
211ds20	0	0	0	0	0	0	0	0.02	0	0	0	0	0.02	0.09	0	0	0	0.01	0	0.02
Leptotrichiaceae	0.01	0.02	0.06	0.01	0.05	0.01	0	0	0	0	0	0	0	0	0	0	0	0	0	0
Barnesiellaceae	0.08	0.05	0.01	0	0	0	0.01	0	0	0	0	0	0	0	0	0	0	0	0	0
SM2D12	0	0	0	0	0	0	0	0	0	0	0	0	0.01	0.01	0.02	0.01	0.03	0	0.01	0.06
Hyphomonadaceae	0	0	0	0	0	0	0	0	0	0	0	0	0	0	0	0.05	0	0.01	0.04	0.04
Veillonellaceae	0.05	0.08	0.01	0	0	0	0	0	0	0	0	0	0	0	0	0	0	0	0	0
WD2101 soil group	0	0	0	0	0	0	0	0	0	0	0	0	0	0	0	0.02	0.01	0.01	0.05	0.05
vadinBE97	0.11	0.01	0	0	0.02	0	0	0	0	0	0	0	0	0	0	0	0	0	0	0
Alkalibaculum	0	0	0.08	0	0.04	0	0.01	0	0	0	0	0	0	0	0	0	0	0	0	0
BIrii41	0	0	0	0	0	0	0	0.01	0	0	0	0	0	0.01	0	0.04	0.02	0.01	0.03	0.01
Desulfitobacteriaceae	0	0	0.04	0.01	0.05	0.01	0.01	0.01	0	0	0	0	0	0	0	0	0	0	0	0
F082	0.04	0.06	0.01	0	0.02	0	0	0	0	0	0	0	0	0	0	0	0	0	0	0
Microscillaceae	0	0	0	0	0	0	0	0	0	0	0	0	0.01	0	0.02	0.02	0.01	0	0.04	0.03
Unknown Family	0	0	0	0	0	0	0	0	0	0	0	0	0	0.01	0	0.03	0.01	0.01	0.05	0.01
Yersiniaceae	0	0	0	0.01	0	0	0.05	0.03	0.02	0	0	0	0.01	0	0	0	0	0	0	0
Akkermansiaceae	0.11	0	0	0	0	0	0	0	0	0	0	0	0	0	0	0	0	0	0	0
Bdellovibrionaceae	0	0	0	0	0	0	0.01	0.03	0	0	0	0	0.01	0.01	0	0.02	0	0	0.01	0.02
DEV007	0	0	0	0	0	0	0	0.01	0	0	0	0	0.01	0.01	0.02	0.01	0.01	0.02	0.01	0.01
Nostocaceae	0	0	0	0	0	0	0	0	0	0.01	0	0	0	0.01	0	0.07	0	0.01	0	0.01
Rhodocyclaceae	0	0	0	0	0	0	0.06	0.04	0	0	0	0	0.01	0	0	0	0	0	0	0
Sumerlaeaceae	0	0	0	0	0	0	0	0	0	0	0	0	0	0	0.02	0.01	0.05	0	0.03	0
Sporichthyaceae	0	0	0	0	0	0	0	0.02	0	0	0	0	0.01	0	0	0.04	0.01	0	0.02	0
Sporomusaceae	0	0	0	0	0.06	0	0.04	0	0	0	0	0	0	0	0	0	0	0	0	0
Streptomycetaceae	0	0	0	0	0	0	0	0	0	0	0	0	0	0	0.02	0.01	0.01	0.02	0	0.04
Thermomonosporaceae	0	0	0	0	0	0	0	0	0	0	0	0	0.02	0	0.03	0	0.02	0	0.03	0
Paracaedibacteraceae	0	0.01	0	0	0	0.02	0	0	0	0	0	0	0.02	0.04	0	0.01	0	0	0	0
Rhodanobacteraceae	0	0	0	0	0	0.01	0	0.03	0	0	0	0	0.01	0	0	0.01	0.02	0	0.01	0.01
Elusimicrobiaceae	0.04	0.03	0.01	0	0.01	0	0	0	0	0	0	0	0	0	0	0	0	0	0	0
Gemmatimonadaceae	0	0	0	0	0	0	0	0	0	0	0	0	0	0	0	0.01	0.02	0	0.03	0.03
LWQ8	0	0	0	0	0	0	0	0.01	0	0	0	0	0	0.01	0	0.02	0	0	0.01	0.04
env.OPS 17	0	0	0	0	0	0	0	0	0	0	0	0	0.01	0.01	0	0.03	0	0	0.01	0.02
Candidatus Hepatincola	0	0	0	0	0	0	0	0	0	0	0	0	0.02	0.05	0	0	0	0	0	0
Deinococcaceae	0	0	0	0	0	0	0	0	0	0	0	0	0	0	0	0.05	0	0.01	0	0.01
Gottschalkia	0.01	0.01	0.02	0.02	0.01	0	0	0	0	0	0	0	0	0	0	0	0	0	0	0
Steroidobacteraceae	0	0	0	0	0	0	0	0	0	0	0	0	0.01	0	0.01	0	0.01	0	0.03	0.01
Blastocatellaceae	0	0	0	0	0	0	0	0	0	0	0	0	0	0	0	0.04	0	0	0	0.02
Enterococcaceae	0	0	0.01	0	0.01	0	0.01	0	0.01	0	0	0	0	0	0.01	0	0.01	0	0	0
Pseudonocardiaceae	0	0	0	0	0	0	0	0	0	0	0	0	0	0	0	0.06	0	0	0	0
ST-12K33	0	0	0	0	0.04	0	0.02	0	0	0	0	0	0	0	0	0	0	0	0	0
Vicinamibacteraceae	0	0	0	0	0	0.01	0	0	0	0	0	0	0	0	0	0.04	0	0	0.01	0
Demequinaceae	0	0	0	0	0	0	0	0.02	0	0	0	0	0.03	0	0	0	0	0	0	0
Haliangiaceae	0	0	0	0	0	0	0	0	0	0	0	0	0	0	0	0.04	0	0	0.01	0
Streptosporangiaceae	0	0	0	0	0	0	0	0	0	0	0	0	0	0	0.02	0	0.01	0	0.02	0
Amoebophilaceae	0	0	0	0	0	0.01	0	0.02	0.01	0	0	0	0	0	0	0	0	0	0	0
Caedibacteraceae	0	0	0.01	0.01	0	0.02	0	0	0	0	0	0	0	0	0	0	0	0	0	0
Gemmataceae	0	0	0	0	0	0	0	0	0	0	0	0	0	0	0	0.04	0	0	0	0
Rubinisphaeraceae	0	0	0	0	0	0	0	0	0	0	0	0	0	0	0	0.02	0	0	0	0.02
SC-I-84	0	0	0	0	0	0	0	0	0	0	0	0	0	0	0	0.03	0	0	0	0.01
Trueperaceae	0	0	0	0	0	0	0	0	0	0.01	0	0	0	0	0	0	0	0.01	0	0.02
Caloramatoraceae	0	0	0.01	0	0.02	0	0	0	0	0	0	0	0	0	0	0	0	0	0	0
gir-aah93h0	0.01	0.01	0	0	0.01	0	0	0	0	0	0	0	0	0	0	0	0	0	0	0
Guggenheimella	0	0	0	0	0.01	0	0	0	0.01	0	0	0	0.01	0	0	0	0	0	0	0
Mycoplasmataceae	0.01	0.01	0.01	0	0	0	0	0	0	0	0	0	0	0	0	0	0	0	0	0
Ardenticatenaceae	0	0	0	0	0	0	0	0	0	0	0	0	0	0	0	0	0.01	0	0.01	0
Caldilineaceae	0	0	0	0	0	0	0	0	0	0	0	0	0	0	0	0	0.01	0	0.01	0
Desulfuribacillaceae	0	0	0.01	0.01	0	0	0	0	0	0	0	0	0	0	0	0	0	0	0	0
Exiguobacteraceae	0	0	0	0	0	0	0	0	0.01	0	0	0	0	0.01	0	0	0	0	0	0
Fimbriimonadaceae	0	0	0	0	0	0	0	0	0	0	0	0	0	0	0	0.01	0	0	0.01	0
Gaiellaceae	0	0	0	0	0	0	0	0	0	0	0	0	0	0	0	0.02	0	0	0	0
Geobacteraceae	0	0	0	0	0	0	0	0	0	0	0	0	0	0	0	0	0	0	0	0.02
Leptolyngbyaceae	0	0	0	0	0	0	0	0	0	0	0	0	0	0	0	0.01	0	0	0	0.01
Oligosphaeraceae	0.02	0	0	0	0	0	0	0	0	0	0	0	0	0	0	0	0	0	0	0
Pedosphaeraceae	0	0	0	0	0	0.01	0	0	0	0	0	0	0	0	0	0	0	0	0	0.01
Phormidiaceae	0	0	0	0.01	0	0	0	0.01	0	0	0	0	0	0	0	0	0	0	0	0
Reyranellaceae	0	0	0	0	0	0	0	0	0	0	0	0	0	0	0	0	0	0	0	0.02
Selenomonadaceae	0.01	0	0	0	0.01	0	0	0	0	0	0	0	0	0	0	0	0	0	0	0
Terrimicrobiaceae	0	0	0	0	0	0	0	0.01	0	0	0	0	0	0	0	0.01	0	0	0	0
01D2Z36	0	0	0	0	0	0	0	0	0	0	0	0	0	0.01	0	0	0	0	0	0
Acidobacteriaceae (Subgroup 1)	0	0	0	0	0	0	0	0	0	0	0	0	0	0	0	0.01	0	0	0	0
Acidothermaceae	0	0	0	0	0	0	0	0	0	0	0	0	0	0	0	0.01	0	0	0	0
Alcanivoracaceae1	0	0	0	0	0	0	0	0.01	0	0	0	0	0	0	0	0	0	0	0	0
Bryobacteraceae	0	0	0	0	0	0	0	0	0	0	0	0	0	0	0	0	0	0	0	0.01
Cryptosporangiaceae	0	0	0	0	0	0	0	0	0	0	0	0	0	0	0	0.01	0	0	0	0
Dermacoccaceae	0	0	0	0	0	0	0	0	0	0	0	0	0	0	0	0.01	0	0	0	0
Desulfobulbaceae	0	0	0	0	0	0	0.01	0	0	0	0	0	0	0	0	0	0	0	0	0
Eggerthellaceae	0.01	0	0	0	0	0	0	0	0	0	0	0	0	0	0	0	0	0	0	0
Eubacteriaceae	0	0	0	0	0	0	0.01	0	0	0	0	0	0	0	0	0	0	0	0	0
Fokiniaceae	0	0	0	0	0	0.01	0	0	0	0	0	0	0	0	0	0	0	0	0	0
Frankiaceae	0	0	0	0	0	0	0	0	0	0	0	0	0	0	0	0.01	0	0	0	0
Fusibacteraceae	0	0	0	0	0	0.01	0	0	0	0	0	0	0	0	0	0	0	0	0	0
Gracilibacter	0	0	0	0	0.01	0	0	0	0	0	0	0	0	0	0	0	0	0	0	0
Herpetosiphonaceae	0	0	0	0	0	0	0	0	0	0	0	0	0	0.01	0	0	0	0	0	0
Holosporaceae	0	0	0	0	0	0	0	0	0	0	0	0	0	0	0	0	0	0	0	0.01
Listeriaceae	0	0	0	0	0	0	0	0.01	0	0	0	0	0	0	0	0	0	0	0	0
Lutispora	0	0	0	0	0.01	0	0	0	0	0	0	0	0	0	0	0	0	0	0	0
Micropepsaceae	0	0	0	0	0	0	0	0	0	0	0	0	0	0	0	0.01	0	0	0	0
Nannocystaceae	0	0	0	0	0	0	0	0	0	0	0	0	0	0	0	0	0	0	0.01	0
Porticoccaceae	0	0	0	0	0	0.01	0	0	0	0	0	0	0	0	0	0	0	0	0	0
Rhizobiales Incertae Sedis	0	0	0	0	0	0	0	0	0	0	0	0	0	0	0	0	0.01	0	0	0
Saccharospirillaceae	0	0	0	0	0	0	0	0	0.01	0	0	0	0	0	0	0	0	0	0	0
Saprospiraceae	0	0	0	0	0	0.01	0	0	0	0	0	0	0	0	0	0	0	0	0	0
Simkaniaceae	0	0	0	0	0	0	0	0	0	0.01	0	0	0	0	0	0	0	0	0	0
Sneathiellaceae	0	0	0	0.01	0	0	0	0	0	0	0	0	0	0	0	0	0	0	0	0
Thermoanaerobaculaceae	0	0	0	0	0	0	0	0	0	0	0	0	0	0	0	0	0	0	0	0.01
Vermiphilaceae	0	0	0	0	0	0	0	0	0	0	0	0	0	0	0	0	0	0	0.01	0

## Sheet: Table S5-Genus
Supplementary Table S5. Genus Relative Abundance. Each sample is the average of three replicates.
Genus	Day 1_Cowpat	Day 1_Rainfall Runoff	Day 8_Cowpat	Day 8_Rainfall Runoff	Day 15_Cowpat	Day 15_Rainfall Runoff	Day 22_Cowpat	Day 22_Rainfall Runoff	Day 29_Cowpat	Day 29_Rainfall Runoff	Day 50_Cowpat	Day 50_Rainfall Runoff	Day 71_Cowpat	Day 71_Rainfall Runoff	Day 105_Cowpat	Day 105_Rainfall Runoff	Day 134_Cowpat	Day 134_Rainfall Runoff	Day 162_Cowpat	Day 162_Rainfall Runoff
NA	44.55	34.64	11.53	3.85	12.17	6.32	6.85	6.92	6.5	5.91	6.86	3.06	6.69	5.13	10.2	7.78	10.68	5.95	8.26	10.95
Acinetobacter	0.24	0.5	3.47	56.26	5.09	10.54	10.58	3.47	8.32	8.73	5.91	3.46	2.91	1.2	1.11	0.26	0.71	0.13	0.53	0.19
Paeniclostridium	5.6	7.59	18.36	0.14	11.58	0.87	11.85	1.02	4.32	0.38	4.64	0.32	1.25	0.06	8.45	0.54	4.56	0.47	3.28	0.7
Pedobacter	0	0	0	0.28	0.15	1.19	0.43	1.6	0.57	1.51	1.05	4.64	4.12	10.96	3.25	12.15	4.68	18.19	11.99	8.61
Romboutsia	6.54	10.88	14.7	0.15	7.72	1.39	8.8	1.9	5.66	0.67	6.25	0.33	0.74	0.07	7.53	0.81	5.19	0.62	3.69	1.28
Massilia	0	0	0	0.34	0.65	2.95	1.43	2.64	1.24	5.16	3.59	24.02	5.02	9.79	0.97	4.2	1.11	2.48	2.66	2.41
Paracoccus	0.03	0	0.06	0.65	0.15	4.17	0.48	2.08	1.2	3.98	3.07	12.32	1.78	6.48	3.79	4.89	4.53	4.7	2.85	4.84
Corynebacterium	0.14	0.24	1.07	0.27	2.73	3.57	3.03	7.84	6.82	10.9	6.69	4.21	1	0.46	2.1	1.17	1.74	0.77	1.65	0.36
Devosia	0	0	0.21	0.8	0.31	3.07	1.65	4.52	2.44	5.01	2.73	1.91	3	4.58	3.58	4.81	4.94	4.73	3.21	3.41
Pseudomonas	0.02	0.01	1.39	5.4	4.63	5.39	5.69	4.48	5.12	2.46	1.88	1.64	4.79	1.39	0.59	0.79	0.6	1.3	0.87	1.85
Chryseobacterium	0.01	0	0.06	0.24	0.31	1.91	0.44	1.05	0.78	2.02	2.66	5.92	10.18	7.18	3.19	2.54	3.16	3.13	3.25	1.75
Sphingomonas	0	0	0	0.01	0	0.08	0.02	0.26	0.05	0.28	0.17	0.78	0.63	4.24	1.3	7.57	5.18	14.48	2.62	10.68
Planomicrobium	0	0.02	0.43	0.8	1.46	1.45	2.22	1.35	8.08	2.58	7.58	2.19	0.36	0.64	1.62	2.73	0.9	1.33	1.19	1.11
Dietzia	0.01	0.01	0.04	0.07	0.22	0.78	0.83	1.25	2.41	4.28	4.78	3.16	2.65	1.33	3.82	1.69	3.04	1	2.82	1.41
Flavobacterium	0.01	0	0.09	1.71	0.5	2.73	1.11	2.17	1.24	2.12	1.91	2.53	7.12	5.06	1.33	1.47	0.85	0.5	2.08	0.79
Stenotrophomonas	0.01	0	0.86	3.04	0.96	4.69	3.03	7.43	3.66	5.52	1.59	0.47	1.71	0.53	0.16	0.18	0.07	0.04	0.1	0.19
UCG-005	10.75	12.65	5.62	0.05	2.04	0.05	0.02	0	0	0	0	0	0	0	0	0	0	0	0	0
Planococcus	0.04	0.07	0.27	0.53	0.91	1.5	1.45	1.2	5.49	3.12	5.12	3.82	0.35	1.14	1.04	1.77	0.65	0.98	0.87	0.81
Arcticibacter	0	0	0.01	0.02	0.02	0.17	0.03	0.12	0.06	0.27	0.44	2.51	1.98	5.09	2.05	2.12	2.66	4.25	4.88	1.22
Luteimonas	0	0	0	0.01	0.03	0.25	0.27	0.99	0.46	1.06	1.56	2.61	3.56	2.52	3.24	1.06	4.18	1.04	2.87	1.04
Allorhizobium-Neorhizobium-Pararhizobium-Rhizobium	0	0	0.26	0.57	0.37	1.7	3.77	3	3.43	2.55	2.18	0.61	2.7	0.79	0.8	1.11	0.58	0.62	0.51	0.88
Acidovorax	0.02	0	0.19	1.23	0.24	1.72	0.61	1.26	0.71	1.85	1.43	4.43	0.92	2.52	1.93	1.71	1.46	2.54	1.09	0.48
Mumia	0.01	0	0.01	0	0	0	0.14	0	0.31	0.03	1.23	0	1.03	0.08	6.38	0.2	5.54	0.13	4.63	0.26
Rhodococcus	0.01	0.01	0.02	0.02	0.11	0.15	0.5	0.18	0.73	0.51	2.1	1.01	1.38	0.57	3.41	0.58	3.46	0.58	3.02	1.07
Nocardioides	0	0	0.01	0.05	0.04	0.3	0.2	1.14	0.62	0.76	0.82	0.73	1.38	1.32	1.79	2.19	2.03	1.76	2.03	2.17
Aminobacter	0	0	0.06	0.14	0.14	0.76	0.9	1.89	1.4	2.85	1.64	0.67	1.48	0.94	1.36	0.61	1.48	0.62	1.23	0.57
Clostridium sensu stricto 1	1.12	1.98	3	0.03	1.52	0.3	0.97	0.42	0.81	0.17	1.34	0.14	0.07	0.01	1.35	0.28	1.14	0.23	0.75	0.44
Fluviicola	0	0	0.1	1.07	0.67	7.96	1.06	2.29	0.38	0.03	0	0	0	0.01	0.02	0.05	0	0.01	0.34	1.72
Gemmobacter	0	0	0.56	2.32	0.51	2.04	1.45	2.43	1.98	1.9	0.94	0.19	0.53	0.14	0.1	0.11	0.04	0	0.05	0.05
Psychrobacter	0.01	0.02	0.32	1.84	0.36	3.41	1.19	1.54	1.35	2.24	1.12	1.4	0.22	0.14	0.09	0.02	0.02	0	0.01	0
Acholeplasma	0.01	0	4.63	0.49	7.18	1.18	1.4	0.29	0.05	0	0	0	0	0	0	0	0	0	0	0
Comamonas	0	0.03	1.02	2.41	0.94	2.23	2.29	1.19	1.85	0.73	0.83	0.47	0.78	0.25	0.1	0.03	0.03	0	0.02	0
Rheinheimera	0	0	0.35	3.14	0.47	4.86	0.7	4.24	0.26	0.5	0.07	0	0.13	0	0	0	0	0	0	0
Cellvibrio	0	0	0.07	1.58	0.18	1.76	0.35	4.46	0.35	0.61	0.17	0.09	1.24	0.99	0.27	0.9	0.28	0.17	0.22	0.47
Arthrobacter	0	0	0	0.03	0.08	0.18	0.52	0.5	0.89	0.63	1.64	0.2	0.28	0.09	2.76	0.73	1.75	0.32	1.67	0.71
Glutamicibacter	0	0	0.22	0.1	0.29	1.05	0.65	1.67	1.78	2.86	1.4	0.55	0.17	0.17	0.26	0.22	0.06	0.13	0.08	0.03
Turicibacter	0.89	1.52	2.17	0.01	1.07	0.2	0.72	0.32	0.8	0.11	0.73	0	0.05	0.01	0.99	0.22	0.7	0.18	0.61	0.38
Bacteroides	2.87	3.23	1.44	0.04	2.85	0.05	1.16	0.01	0	0	0	0	0	0	0	0	0	0	0	0
Bosea	0	0	0	0.07	0.03	0.59	0.19	1.18	0.39	1.19	0.59	0.78	0.48	1.09	0.6	1	0.81	1.15	0.52	0.77
Fermentimonas	0	0	0.22	0.11	0.87	0.16	0.74	0.27	1.79	0.39	1.58	0.14	3.66	0.18	0.7	0.03	0.22	0.05	0.19	0.01
Ornithinimicrobium	0	0.01	0.01	0.01	0.06	0.06	0.14	0.13	0.37	0.4	1.1	0.59	0.75	0.42	1.67	0.62	1.61	0.38	1.8	0.82
Proteiniclasticum	0.03	0.07	1.67	0.39	2.15	0.38	0.75	0.24	1.66	0.1	0.85	0.07	1.27	0.08	0.33	0.19	0.17	0.07	0.34	0.08
Corticibacterium	0	0	0	0	0	0	0	0	0	0	0	0.26	0.07	1.45	0.35	1.89	0.65	3.22	0.56	2.04
Cellulomonas	0	0	0	0	0	0	0.04	0.02	0.14	0.05	0.38	0.04	0.96	0.15	2.7	0.6	2.05	0.29	1.99	0.62
Sphingobacterium	0	0	0.03	0.3	0.06	0.49	0.19	1.22	0.43	1.22	0.54	0.87	2.33	0.97	0.34	0.13	0.36	0.12	0.12	0.01
Alistipes	3.64	2.91	1.56	0.01	1.28	0	0.03	0	0	0	0	0	0	0	0	0	0	0	0	0
Methylobacterium-Methylorubrum	0	0	0	0.01	0	0.05	0	0.02	0.01	0.06	0.05	0.52	0.05	1.35	0.14	2.04	0.31	2.44	0.2	2.13
Sphingopyxis	0	0	0.15	0.64	0.18	1.49	0.5	1.23	0.88	1.19	0.69	0.6	0.77	0.49	0.09	0.11	0.09	0.02	0.09	0
Roseomonas	0	0	0	0.01	0	0	0	0.05	0	0.02	0.02	0.13	0.04	0.49	0.11	1.27	0.4	3.35	0.39	2.46
Aeromicrobium	0	0	0	0.05	0	0.08	0.08	0.85	0.39	0.87	0.26	0.29	0.46	1.11	0.47	0.57	0.64	0.56	0.5	0.59
Rikenellaceae RC9 gut group	2.83	1.73	0.92	0.02	2.15	0	0.02	0	0	0	0	0	0	0	0	0	0	0	0	0
Altererythrobacter	0	0	0	0.08	0.02	0.13	0.05	0.18	0.07	0.16	0.24	0.46	0.55	0.65	0.49	1	0.89	0.91	0.48	0.74
Jeotgalibaca	0.28	0.3	1.17	0.12	1.05	0.2	0.37	0.11	1.1	0.09	0.59	0	0.38	0.05	0.27	0.07	0.1	0.04	0.13	0
Anaerocella	0	0	0.59	0.01	2.16	0.1	3.26	0.05	0.04	0	0	0	0	0	0	0	0	0	0	0
Arcobacter	0	0	1.53	0.89	1.62	0.62	0.75	0.21	0.02	0	0	0	0	0	0	0	0	0	0	0
Christensenellaceae R-7 group	1.38	1.88	1.34	0.01	0.61	0.01	0.2	0.01	0.08	0	0	0	0.06	0.01	0	0	0	0	0	0
Novosphingobium	0	0	0	0.1	0	0.03	0.01	0.1	0.07	0.09	0.09	0.39	0.42	1.23	0.28	0.69	0.35	0.7	0.29	0.3
Hymenobacter	0	0	0	0	0	0	0	0	0	0	0	0	0	0.49	0.01	1.81	0.05	0.46	0.56	1.69
Marmoricola	0	0	0	0	0.02	0.09	0.07	0.16	0.07	0.21	0.34	0.29	0.34	0.36	0.44	0.53	0.64	0.21	0.63	0.39
Cellulosimicrobium	0	0	0	0	0.02	0	0.13	0	0.27	0	0.4	0	2.93	0.05	0.53	0.05	0.2	0	0.19	0
Agrococcus	0	0	0	0	0	0.01	0.02	0.07	0.07	0.23	0.34	0.55	0.15	0.39	0.29	0.53	0.44	0.5	0.31	0.76
Microbacterium	0	0	0	0.08	0	0.31	0	0.58	0.11	0.46	0	0.07	0.1	0.51	0.03	0.65	0.25	0.48	0.16	0.64
Lysinibacillus	0.04	0.05	0.82	0.65	0.51	0.31	0.05	0.43	0.13	0.4	0.11	0	0	0	0.05	0.19	0.11	0.17	0.1	0.25
Camelimonas	0	0	0.01	0.09	0.05	0.42	0.29	0.65	0.54	0.64	0.47	0.11	0.27	0.13	0.22	0.07	0.13	0.09	0.1	0.04
Chthoniobacter	0	0	0	0	0	0.01	0	0.02	0.01	0	0.01	0	0.01	0.1	0.2	0.76	0.42	0.21	0.39	2.09
Verrucomicrobium	0	0	0	0.14	0.03	1.86	0.07	0.85	0.19	0.14	0.22	0	0.09	0.27	0.12	0.05	0.1	0.07	0.03	0
Roseimaritima	0	0	0	0	0	0	0	0.05	0.01	0.02	0.01	0	0.02	0.23	0.41	0.34	1.12	0.55	0.63	0.81
Brevundimonas	0	0	0	0.04	0.02	0.21	0.16	0.23	0.23	0.44	0.28	0.36	0.37	0.35	0.32	0.23	0.21	0.2	0.38	0.14
Pantoea	0	0	0	0	0	0	0	0	0	0	0	1.73	0	0.21	0.02	0.34	0.1	0.49	0.14	0.81
Micromonospora	0	0	0	0	0	0	0.03	0	0.08	0	0.18	0	0.35	0	0.6	0.19	0.94	0	1.41	0.06
Luteolibacter	0	0	0	0.08	0.01	0.5	0.02	0.36	0.06	0.17	0.03	0	0.09	0.77	0.1	0.76	0.11	0.19	0.08	0.4
Sanguibacter-Flavimobilis	0	0	0.03	0.02	0.03	0.02	0.11	0.04	0.19	0	0.52	0.1	1.16	0.18	0.53	0.13	0.21	0.04	0.17	0.07
Ketogulonicigenium	0	0	0	0.21	0.06	0.55	0.35	0.71	0.46	0.86	0.08	0	0.2	0.05	0.01	0	0	0	0	0
Monoglobus	2.34	1.18	0.01	0	0.01	0	0	0	0	0	0	0	0	0	0	0	0	0	0	0
Edaphobaculum	0	0	0	0	0	0	0	0.01	0	0	0	0	0.07	0.91	0.12	0.4	0.13	0.18	0.66	1.02
Caenimonas	0	0	0	0	0	0	0	0	0	0	0	0	0.11	0.14	0.31	0.54	0.48	0.47	0.64	0.71
Rhodobacter	0	0	0.01	0.01	0.23	0.03	0.28	0.04	1.1	0.59	0.16	0	0.25	0.07	0.33	0.05	0.12	0.05	0.05	0
Rhodopseudomonas	0	0	0	0.03	0.05	0.28	0.19	0.35	0.19	0.34	0.3	0.15	0.28	0.3	0.13	0.26	0.12	0.08	0.08	0.13
Phascolarctobacterium	1.06	0.75	0.46	0.02	0.79	0.01	0.01	0	0	0	0	0	0	0	0	0	0	0	0	0
Macellibacteroides	0	0.01	0.36	0.07	0.86	0.09	1.57	0.04	0.08	0	0	0	0	0	0	0	0	0	0	0
Taibaiella	0	0	0.07	0.84	0.12	0.82	0.04	0.31	0.09	0.06	0.03	0	0.06	0.24	0.02	0.07	0.05	0.06	0.03	0.17
Sphingobium	0	0	0.02	0.11	0.04	0.15	0.05	0.17	0.08	0.03	0.02	0.15	0.24	0.5	0.13	0.36	0.21	0.49	0.14	0.18
Mucilaginibacter	0	0	0	0	0	0	0	0	0	0	0	0	0.08	0.14	0.13	0.3	0.1	0.02	1.43	0.72
Blastococcus	0	0	0	0	0	0	0	0	0	0	0	0	0.02	0.08	0.07	0.71	0.17	0.44	0.34	1.08
Verticiella	0	0	0	0.01	0	0.02	0.02	0.13	0.06	0.24	0	0.1	0.07	0.32	0.17	0.16	0.53	0.39	0.19	0.18
Tissierella	0	0	1.03	0.18	0.88	0.1	0.13	0.02	0.06	0	0	0	0.09	0	0.01	0.02	0.01	0.01	0.01	0.02
Algoriphagus	0	0	0	0.03	0.02	0.15	0.02	0.37	0.05	0.37	0.16	0.14	0.16	0.16	0.14	0.18	0.06	0.16	0.12	0.15
Bifidobacterium	0.4	0.63	0.67	0.02	0.47	0.01	0.11	0.02	0.07	0	0.02	0	0.01	0	0	0	0	0	0	0
Caryophanon	0	0	0.86	0.83	0.1	0.16	0.01	0.11	0.05	0.11	0	0	0	0	0	0.05	0	0.03	0.01	0.09
Belliella	0	0	0	0.01	0	0.04	0	0.27	0.04	0.45	0.11	0.06	0.12	0.03	0.22	0.23	0.13	0.24	0.22	0.21
Kocuria	0	0.02	0.01	0	0.02	0.02	0.02	0.03	0.06	0.08	0.17	0.09	0.03	0.03	0.2	0.38	0.17	0.26	0.36	0.4
Pseudorhodoferax	0	0	0	0.43	0.04	0.31	0.11	0.26	0.18	0.12	0	0	0.09	0.33	0.02	0.14	0.04	0.08	0.08	0.1
Clostridium sensu stricto 3	0	0.01	1.14	0.01	0.75	0.01	0.11	0.01	0.02	0	0.02	0	0.07	0	0.03	0	0.03	0	0.02	0.01
Abditibacterium	0	0	0	0	0	0	0	0	0	0	0	0	0	0.03	0	0.33	0.02	0.19	0.04	1.61
Citricoccus	0	0	0	0	0.05	0.04	0.05	0.12	0.21	0.1	0.35	0	0.03	0	0.2	0.22	0.21	0.13	0.29	0.22
Solibacillus	0	0	0.51	0.26	0.29	0.58	0.09	0.1	0.12	0.18	0.03	0	0.01	0	0	0.01	0	0.03	0.01	0
Alicycliphilus	0	0	0.47	0.53	0.23	0.32	0.21	0.15	0.18	0	0	0	0.03	0	0	0	0	0	0	0
Lelliottia	0	0	0.02	0.04	0.03	0.07	0.32	0.02	0.22	0.05	0.31	0	0.79	0.03	0.1	0	0.01	0	0.01	0
Treponema	0.51	0.61	0.33	0	0.33	0	0.23	0	0	0	0	0	0	0	0	0	0	0	0	0
Aeromonas	0.02	0	0.08	0.05	0.19	0.04	1.56	0.07	0	0	0	0	0	0	0	0	0	0	0	0
Prevotellaceae UCG-004	0.94	0.53	0.24	0.01	0.26	0.02	0	0	0	0	0	0	0	0	0	0	0	0	0	0
Proteiniphilum	0	0	0.01	0.02	0.14	0.01	0.25	0.01	0.49	0.03	0.25	0	0.58	0.01	0.08	0	0.01	0	0.01	0
Prosthecobacter	0	0	0	0.01	0	0	0	0.01	0	0	0	0	0.02	0.45	0.11	0.38	0.09	0.06	0.19	0.56
Agathobacter	0.69	0.91	0.18	0	0.07	0	0	0	0	0	0	0	0	0	0	0	0	0	0	0
Alloprevotella	0.81	0.84	0.09	0	0.11	0	0	0	0	0	0	0	0	0	0	0	0	0	0	0
Leucobacter	0	0	0.03	0.13	0	0.32	0.1	0.67	0.18	0.16	0	0	0.11	0.04	0	0.01	0.02	0	0.02	0.05
Paeniglutamicibacter	0	0.02	0.04	0.01	0.05	0.35	0.08	0.56	0.28	0.21	0.1	0	0.03	0.02	0.01	0.04	0	0	0.02	0.02
Paludibacter	0	0.01	0.2	0.03	0.72	0.07	0.72	0.05	0.02	0	0	0	0	0	0	0	0	0	0	0
UCG-009	0.56	0.88	0.3	0	0.06	0.01	0	0	0	0	0	0	0	0	0	0	0	0	0	0
Kaistia	0	0	0.01	0.07	0.02	0.2	0.05	0.32	0.08	0.09	0.09	0.03	0.1	0.13	0.12	0.07	0.16	0.05	0.14	0.07
Knoellia	0.01	0	0	0	0	0	0	0.01	0	0	0	0	0.12	0	0.28	0.21	0.25	0.22	0.28	0.39
Mycobacterium	0	0	0	0	0	0.02	0	0.05	0.01	0.17	0	0	0.02	0.44	0.03	0.17	0.05	0.27	0.12	0.41
Aureimonas	0	0	0	0	0	0	0	0	0	0	0	0.03	0.01	0.1	0.03	0.42	0.08	0.4	0.08	0.59
Anaerosporobacter	0.11	0.18	0.59	0.02	0.74	0.01	0.02	0	0	0	0.01	0	0	0	0	0	0	0	0	0
Falsirhodobacter	0	0	0	0.16	0.01	0.21	0.12	0.19	0.17	0.28	0	0	0.11	0.11	0.11	0.05	0.06	0.02	0.04	0.02
Roseococcus	0	0	0	0.01	0.01	0.1	0.06	0.23	0.19	0.12	0.13	0	0.12	0.11	0.13	0.08	0.08	0.05	0.06	0.1
Ruminobacter	0.61	0.86	0.08	0	0.02	0	0	0	0	0	0	0	0	0	0	0	0	0	0	0
Jeotgalicoccus	0.05	0.11	0.08	0.01	0.09	0.04	0.22	0.03	0.34	0.13	0.3	0.03	0.02	0	0.07	0	0.03	0	0.01	0
Mobilitalea	0.01	0	0.72	0.02	0.7	0.01	0.1	0	0	0	0	0	0	0	0	0	0	0	0	0
Hydrogenophaga	0	0	0	0.05	0	0.23	0.13	0.32	0.12	0.18	0	0	0.15	0.06	0.03	0.07	0.04	0.03	0.07	0.03
Pseudohongiella	0	0	0	0.02	0.03	0.2	0.04	0.28	0.07	0.21	0.09	0.02	0.21	0.12	0.04	0.04	0.03	0.02	0.04	0.03
Oscillibacter	0.58	0.84	0.05	0	0.01	0	0	0	0	0	0	0	0	0	0	0	0	0	0	0
EMP-G18	0.7	0.34	0.25	0	0.17	0	0	0	0	0	0	0	0	0	0	0	0	0	0	0
Variovorax	0	0	0	0.03	0	0	0	0	0	0	0	0	0.03	0.17	0.04	0.44	0.04	0.33	0.06	0.27
Oxalicibacterium	0	0	0	0.02	0	0.02	0.02	0.01	0	0	0	0	0.47	0.58	0.06	0.01	0.04	0.02	0.16	0
Cellulosilyticum	0.02	0.06	0.44	0.02	0.48	0.02	0.06	0.02	0.03	0	0.03	0	0	0	0.08	0.01	0.07	0	0.03	0.02
Microvirga	0	0	0	0	0	0	0.01	0	0	0	0	0	0.07	0	0.08	0.22	0.35	0.3	0.16	0.2
Clavibacter	0	0	0	0	0	0	0	0	0	0	0	0.17	0	0.1	0	0.1	0.05	0.42	0.03	0.5
Prevotellaceae UCG-003	0.48	0.4	0.16	0	0.32	0.01	0	0	0	0	0	0	0	0	0	0	0	0	0	0
Roseimarinus	0	0	0.03	0	0.69	0.05	0.51	0.06	0.01	0	0	0	0	0	0	0	0	0	0	0
Pontibacter	0	0	0	0	0	0.01	0	0	0	0	0	0	0.19	0.38	0.1	0.29	0.07	0.09	0.12	0.08
Ruminococcus	0.33	0.53	0.14	0	0.3	0	0.03	0	0	0	0	0	0	0	0	0	0	0	0	0
TM7a	0	0	0	0.01	0	0	0	0	0	0	0	0	0.08	0.05	0.13	0.18	0.27	0.14	0.28	0.17
Halomonas	0	0	0	0.02	0.03	0.21	0.25	0.42	0.35	0.01	0	0	0.01	0	0	0	0	0	0	0
Patulibacter	0	0	0	0	0	0.04	0	0.17	0.04	0.1	0	0.04	0.01	0.23	0	0.15	0.06	0.15	0.02	0.26
BIyi10	0	0	0	0	0	0.05	0.02	0.16	0.05	0.06	0.05	0	0.21	0.23	0.03	0.16	0.03	0.06	0.08	0.06
Xenophilus	0	0	0	0.08	0	0.22	0.07	0.13	0.07	0.04	0	0	0.06	0.19	0.02	0.16	0.02	0.06	0.04	0.07
Flaviflexus	0	0.01	0.07	0	0.12	0.02	0.09	0.01	0.19	0.05	0.26	0	0.16	0.01	0.1	0.01	0.05	0	0.06	0.01
Gulosibacter	0	0	0	0	0.04	0.05	0.06	0.28	0.19	0.19	0.19	0	0.04	0.02	0.03	0.03	0.03	0	0.04	0
Peredibacter	0	0	0.01	0.02	0.14	0.12	0.04	0.17	0.03	0.04	0.01	0	0.19	0.26	0.02	0.04	0.01	0	0.02	0.03
Terrisporobacter	0.01	0.02	0.48	0	0.23	0	0.09	0.05	0.1	0	0.03	0	0	0	0.03	0	0.05	0	0.04	0.02
Tessaracoccus	0	0	0	0	0.01	0	0.03	0.01	0.06	0	0.05	0.02	0.14	0.04	0.22	0.07	0.29	0	0.13	0.06
Anaerocolumna	0	0	0.58	0.02	0.38	0.01	0.04	0.01	0.01	0	0.02	0	0	0	0.01	0.01	0.01	0	0	0.02
dgA-11 gut group	0.31	0.27	0.2	0	0.34	0	0	0	0	0	0	0	0	0	0	0	0	0	0	0
Dyadobacter	0	0	0	0.1	0	0.03	0.01	0.07	0.02	0	0	0.01	0.03	0.21	0.02	0.24	0.04	0.1	0.08	0.13
Lachnospiraceae NK3A20 group	0.19	0.41	0.31	0	0.11	0.01	0.01	0.01	0	0	0.01	0	0.01	0	0	0	0	0	0	0
Fibrobacter	0.15	0.2	0.02	0	0.44	0	0.25	0	0	0	0	0	0	0	0	0	0	0	0	0
Iamia	0	0	0	0	0	0.01	0.01	0.16	0.04	0.02	0	0	0.08	0.1	0.11	0.09	0.15	0.02	0.17	0.1
Lachnospiraceae AC2044 group	0.42	0.61	0	0	0.01	0	0.01	0	0	0	0	0	0	0	0	0	0	0	0	0
Sedimentibacter	0	0	0.32	0.01	0.63	0	0.09	0	0	0	0	0	0	0	0	0	0	0	0	0
Azotobacter	0	0	0	0.01	0.02	0	0.86	0.01	0.12	0	0	0	0.02	0	0	0	0	0	0	0
Georgenia	0	0	0	0	0	0	0.01	0.01	0	0.01	0	0.02	0.05	0.03	0.13	0.08	0.29	0.15	0.15	0.08
Mailhella	0.38	0.42	0.1	0	0.08	0	0	0	0	0	0	0	0	0	0	0	0	0	0	0
BD1-7 clade	0	0	0	0.02	0.09	0.17	0.18	0.28	0.22	0	0	0	0	0	0	0	0	0	0	0
Ramlibacter	0	0	0	0.02	0.01	0.05	0.06	0.08	0.04	0.06	0.03	0	0.16	0.09	0.07	0.06	0.08	0	0.12	0.02
Acetoanaerobium	0	0	0	0	0	0	0.02	0	0	0	0	0	0.61	0.03	0.1	0.03	0.08	0	0.07	0
Incertae Sedis	0.12	0.21	0.08	0	0.46	0	0.03	0	0	0	0	0	0	0	0	0	0	0	0	0
[Ruminococcus] torques group	0.4	0.37	0.07	0	0.05	0	0	0	0	0	0	0	0	0	0	0	0	0	0	0
Family XIII AD3011 group	0.28	0.27	0.26	0	0.07	0	0.01	0	0	0	0	0	0	0	0	0	0	0	0	0
Pigmentiphaga	0	0	0	0.01	0	0	0	0	0	0.01	0	0.08	0.02	0.2	0.02	0.06	0.05	0.32	0.04	0.06
UCG-004	0.35	0.19	0.06	0.01	0.21	0.03	0.02	0	0	0	0	0	0	0	0	0	0	0	0	0
Actinoplanes	0	0	0	0	0	0	0	0	0	0.03	0	0	0	0	0	0.37	0	0.31	0.03	0.1
Anaeroplasma	0.34	0.32	0.1	0	0.08	0	0	0	0	0	0	0	0	0	0	0	0	0	0	0
Duganella	0	0	0.02	0.05	0	0.03	0	0	0	0	0	0	0.02	0.29	0	0.12	0	0.05	0.01	0.24
Legionella	0	0	0	0	0	0.06	0.18	0.17	0.07	0.03	0.01	0	0.01	0.02	0.01	0.03	0.01	0	0.03	0.18
Herbinix	0	0	0.53	0	0.25	0	0.01	0	0	0	0	0	0	0	0	0	0	0	0	0
Olsenella	0.23	0.21	0.24	0	0.08	0	0	0	0	0	0	0	0	0	0	0	0	0	0	0
Candidatus Soleaferrea	0.27	0.33	0.09	0	0.06	0	0	0	0	0	0	0	0	0	0	0	0	0	0	0
Curtobacterium	0	0	0	0	0	0	0	0	0	0	0	0	0	0.06	0	0.26	0.03	0.11	0.04	0.25
UCG-002	0.24	0.37	0.1	0	0.03	0	0	0	0	0	0	0	0	0	0	0	0	0	0	0
Antricoccus	0	0	0	0	0	0.01	0	0.04	0.01	0.02	0.07	0	0.03	0.01	0.12	0.06	0.1	0.05	0.15	0.06
Brachybacterium	0	0	0	0	0	0	0	0	0	0	0	0	0.02	0.02	0.14	0.1	0.16	0.03	0.12	0.14
Galbitalea	0	0	0	0.01	0	0	0.02	0.07	0.07	0.05	0.05	0	0.11	0.12	0.05	0.08	0.04	0	0.06	0
NK4A214 group	0.19	0.22	0.24	0	0.08	0	0	0	0	0	0	0	0	0	0	0	0	0	0	0
Lachnospiraceae UCG-010	0.23	0.42	0.05	0	0.01	0	0	0	0	0	0	0	0	0	0	0	0	0	0	0
Siccirubricoccus	0	0	0	0	0	0	0	0.05	0.02	0.03	0.02	0	0.01	0.03	0.04	0.13	0.06	0.09	0.08	0.14
Lachnoclostridium	0.27	0.41	0.01	0	0	0	0	0	0	0	0	0	0	0	0	0	0	0	0	0
Klenkia	0	0	0	0	0	0	0	0	0	0	0	0	0	0.06	0	0.22	0.01	0.13	0.02	0.24
WCHB1-32	0	0	0.06	0	0.26	0.01	0.34	0.01	0	0	0	0	0	0	0	0	0	0	0	0
Simplicispira	0	0	0.28	0.1	0.04	0.08	0.09	0.07	0	0	0	0	0	0	0	0	0	0	0	0
Ruminiclostridium	0.16	0.18	0.07	0	0.22	0	0.01	0	0	0	0	0	0	0	0	0	0	0	0	0
Kineococcus	0	0	0	0	0	0	0	0	0	0	0	0	0	0.02	0	0.13	0.02	0.23	0.03	0.2
Leifsonia	0	0	0	0.01	0	0.06	0.03	0.16	0.05	0	0	0	0.06	0.03	0.02	0.03	0.03	0.09	0.02	0.04
Adhaeribacter	0	0	0	0	0	0	0	0	0	0	0	0	0.01	0.01	0.03	0.09	0.06	0.02	0.18	0.23
Friedmanniella	0	0	0	0	0	0	0	0.01	0	0.05	0	0	0	0.01	0	0.15	0	0	0.01	0.38
Pseudoxanthomonas	0	0	0	0	0	0	0.01	0.18	0.14	0.02	0	0	0.08	0.04	0.02	0.02	0.03	0.01	0.02	0.03
Neorhizobium	0	0	0	0	0	0	0.02	0.02	0	0	0	0	0.01	0.09	0.04	0.12	0.05	0.13	0.03	0.09
Proteocatella	0	0	0.27	0.11	0.13	0.02	0.04	0	0	0	0.01	0	0	0	0	0	0	0	0	0
Vitreoscilla	0	0	0.14	0.33	0.03	0.07	0	0.01	0	0	0	0	0	0	0	0	0	0	0	0
Curvibacter	0	0	0	0	0	0	0.39	0.05	0.12	0	0	0	0	0	0	0	0	0	0	0
Parasutterella	0.22	0.21	0.07	0	0.05	0	0	0	0	0	0	0	0	0	0	0	0	0	0	0
Fastidiosipila	0	0	0.06	0.01	0.14	0.02	0.03	0	0.05	0	0	0	0.11	0	0.06	0	0.02	0	0.04	0
Cereibacter	0	0	0	0	0	0	0	0	0.01	0	0	0	0.04	0.1	0.04	0.15	0.03	0.05	0.03	0.08
Ferruginibacter	0	0	0	0	0	0	0	0	0	0	0	0	0	0.01	0	0.15	0.01	0.05	0.05	0.25
Shewanella	0	0	0.09	0.14	0.09	0.11	0.05	0.03	0	0	0	0	0	0	0	0.01	0	0	0	0
Williamsia	0	0	0	0	0	0.05	0	0.01	0.02	0.07	0	0	0.02	0.06	0.01	0.05	0.03	0.04	0.04	0.1
Dorea	0.11	0.28	0.08	0	0.02	0	0	0	0	0	0	0	0	0	0	0	0	0	0	0
Polaromonas	0	0	0	0.02	0.03	0.04	0.02	0.03	0	0	0.03	0	0.09	0.01	0.01	0.06	0	0.11	0.02	0.02
Sandaracinobacter	0	0	0.02	0.03	0.01	0.08	0.03	0.14	0.07	0.09	0	0	0.01	0	0	0	0	0	0	0
Lachnospiraceae NK4A136 group	0.06	0.08	0.18	0	0.14	0	0.02	0	0	0	0	0	0	0	0	0	0	0	0	0
Buchnera	0	0	0	0	0	0	0	0.06	0	0.34	0	0	0	0.03	0	0	0	0.04	0	0
Aerococcus	0.02	0.05	0.13	0	0.1	0	0.03	0.01	0.04	0	0.02	0	0	0	0.02	0.01	0.01	0	0.02	0
Cytophaga	0	0	0	0	0	0.1	0.02	0.22	0.02	0	0	0	0	0.02	0	0.06	0	0	0	0.02
Dermatophilus	0.03	0.05	0.1	0	0.08	0.01	0.02	0.02	0.05	0	0	0	0	0	0.02	0.02	0.01	0	0.03	0.02
Coprococcus	0.15	0.24	0.07	0	0	0	0	0	0	0	0	0	0	0	0	0	0	0	0	0
Salana	0	0	0	0	0	0	0	0	0	0	0	0.06	0	0.11	0	0.08	0.01	0.08	0.01	0.11
Atopostipes	0.03	0.05	0.09	0.01	0.09	0	0.02	0	0.06	0	0.02	0	0.06	0	0.01	0	0	0	0.01	0
Skermanella	0	0	0	0	0	0	0	0	0	0	0	0	0	0	0.01	0.13	0.02	0.08	0.03	0.17
Spirosoma	0	0	0	0	0	0	0	0	0	0	0	0	0	0	0	0.16	0.01	0.02	0.01	0.24
Alkaliflexus	0	0	0.03	0	0.2	0.01	0.1	0.02	0.05	0	0	0	0.01	0	0	0	0	0	0	0
Pseudoclavibacter	0	0	0	0.02	0	0.02	0	0.03	0	0.05	0	0	0	0.07	0	0.06	0	0.07	0	0.1
Anaerovorax	0.06	0.07	0.09	0.01	0.13	0	0.06	0	0	0	0	0	0	0	0	0	0	0	0	0
Noviherbaspirillum	0	0	0	0.02	0	0	0.01	0.02	0	0.02	0	0	0.01	0	0	0.16	0	0	0.05	0.13
Terrabacter	0	0	0	0	0	0	0	0.02	0	0	0	0	0	0.02	0	0.09	0	0	0	0.28
Marinagarivorans	0	0	0	0.01	0	0.05	0.01	0.13	0	0.07	0.01	0	0.03	0.05	0.01	0	0	0	0.02	0.01
Mesorhizobium	0	0	0	0	0	0	0	0	0	0	0	0	0	0	0.04	0.03	0.16	0.03	0.1	0.04
Prevotellaceae UCG-001	0.13	0.12	0.04	0	0.11	0	0	0	0	0	0	0	0	0	0	0	0	0	0	0
Moheibacter	0	0	0	0	0	0.02	0.03	0.11	0.05	0.07	0.03	0	0.08	0	0	0	0	0	0	0
Ellin6055	0	0	0	0	0	0	0	0	0	0	0	0	0.02	0.03	0.02	0.07	0.09	0.06	0.04	0.06
Limnobacter	0	0	0	0	0	0	0	0	0	0	0	0	0.01	0	0.03	0.05	0.06	0.05	0.06	0.13
Paenibacillus	0	0	0.01	0.11	0	0.1	0	0.08	0	0.04	0	0	0	0.03	0	0.02	0	0	0	0
Rhizobacter	0	0	0	0	0	0	0.05	0.01	0.01	0	0	0	0.06	0	0.01	0.05	0.02	0.05	0.05	0.08
Solirubrobacter	0	0	0	0	0	0	0	0	0	0	0	0	0	0	0.07	0.09	0.05	0.04	0.05	0.09
Sphingoaurantiacus	0	0	0	0	0	0	0	0	0	0	0	0	0.01	0.01	0.01	0.06	0.05	0.08	0.05	0.12
IMCC26134	0	0	0	0	0	0.06	0	0.09	0	0	0	0	0.02	0.21	0	0	0	0	0	0
Kandleria	0.19	0.19	0	0	0	0	0	0	0	0	0	0	0	0	0	0	0	0	0	0
Lachnospiraceae UCG-007	0.02	0	0.23	0	0.12	0	0.01	0	0	0	0	0	0	0	0	0	0	0	0	0
Parabacteroides	0.16	0.15	0.02	0	0.04	0	0	0	0	0	0	0	0	0	0	0	0	0	0	0
Colidextribacter	0.13	0.16	0.04	0	0.02	0	0.01	0	0	0	0	0	0	0	0	0	0	0	0	0
Diplosphaera	0	0	0	0.01	0	0.03	0	0.04	0	0	0	0	0.02	0.08	0.01	0.07	0.03	0.02	0.01	0.04
[Cytophaga] xylanolytica group	0	0	0.09	0	0.21	0.01	0.05	0	0	0	0	0	0	0	0	0	0	0	0	0
Lautropia	0	0	0	0	0	0	0	0	0	0	0	0	0.01	0	0.01	0.03	0.02	0.03	0.06	0.2
Tundrisphaera	0	0	0	0	0	0	0	0	0	0	0	0	0	0	0	0.08	0.01	0	0.04	0.23
Carnobacterium	0.02	0.03	0.02	0	0.06	0	0.07	0	0.07	0	0.02	0	0.02	0	0.01	0	0.01	0	0.01	0
alphaI cluster	0	0	0	0	0	0	0	0	0	0	0	0	0.01	0.05	0.03	0.05	0.04	0.06	0.03	0.07
Marvinbryantia	0.08	0.16	0.08	0	0.02	0	0	0	0	0	0	0	0	0	0	0	0	0	0	0
Lachnospiraceae UCG-001	0.15	0.18	0.01	0	0	0	0	0	0	0	0	0	0	0	0	0	0	0	0	0
Nakamurella	0	0	0	0.01	0	0.03	0	0.02	0	0	0	0	0	0	0	0.12	0	0.05	0	0.11
Methylophaga	0	0	0	0	0	0	0.03	0.07	0.03	0.03	0	0	0.09	0.03	0	0.01	0	0	0.01	0.03
Facklamia	0.02	0	0.09	0	0.07	0	0.01	0	0.05	0	0	0	0.04	0	0.02	0	0.01	0	0.02	0
Saccharibacillus	0	0	0	0	0	0	0	0	0	0.01	0	0	0.01	0.06	0.02	0.18	0.03	0	0.01	0
Actinotalea	0	0	0	0	0	0	0	0	0	0	0	0	0.13	0	0.03	0.02	0.09	0	0.05	0
Ornithinicoccus	0	0	0	0	0	0	0	0	0	0	0	0	0.03	0	0.07	0.02	0.08	0	0.08	0.04
hoa5-07d05 gut group	0.14	0.11	0.04	0	0.03	0	0	0	0	0	0	0	0	0	0	0	0	0	0	0
Aquamicrobium	0	0	0	0	0	0	0.03	0.02	0.01	0	0	0	0.04	0.01	0.03	0.03	0.06	0	0.04	0.03
Defluviitaleaceae UCG-011	0.13	0.15	0.02	0	0	0	0	0	0	0	0	0	0	0	0	0	0	0	0	0
H1	0	0	0	0	0.01	0	0.02	0	0.05	0.01	0.02	0	0.15	0	0.03	0	0	0	0.01	0
Brevibacterium	0	0	0	0	0	0	0.01	0	0.01	0	0.04	0	0.04	0	0.09	0.01	0.05	0	0.05	0
Lachnospiraceae FCS020 group	0.12	0.16	0	0	0.01	0	0	0	0	0	0	0	0	0	0	0	0	0	0	0
Sutterella	0.15	0.1	0.02	0	0.02	0	0	0	0	0	0	0	0	0	0	0	0	0	0	0
Lacunisphaera	0	0	0	0	0	0.03	0.01	0.1	0.02	0.01	0	0	0.02	0	0	0.04	0	0.01	0.02	0.02
Victivallis	0.16	0.08	0.01	0	0.03	0	0	0	0	0	0	0	0	0	0	0	0	0	0	0
Azospirillum	0	0	0	0	0	0.01	0	0	0	0	0	0	0	0	0.05	0.1	0.03	0.05	0.02	0.01
Methylophilus	0	0	0.01	0.02	0	0	0.01	0.01	0.01	0	0.02	0	0.04	0.07	0.02	0.01	0	0.02	0.01	0.02
Shinella	0	0	0	0	0	0	0.01	0.08	0.01	0.03	0	0	0.03	0.02	0	0.03	0.01	0	0.02	0.02
Streptococcus	0.05	0.09	0.05	0	0.05	0	0.01	0	0.01	0	0	0	0	0	0	0	0	0	0	0
[Ruminococcus] gauvreauii group	0.07	0.15	0.02	0	0.01	0	0	0	0	0	0	0	0	0	0	0	0	0	0	0
Aliterella	0	0	0	0	0	0	0	0.03	0	0.08	0	0	0	0	0	0.09	0	0.04	0	0.01
Aquabacterium	0	0	0	0.02	0.01	0.04	0.06	0.02	0.03	0	0	0	0	0	0	0.03	0	0.03	0.01	0
Phaselicystis	0	0	0	0	0	0	0	0	0	0	0	0	0	0	0	0.09	0	0.02	0.02	0.12
Rickettsiella	0	0	0	0	0	0.11	0	0.01	0	0.02	0	0	0.1	0.01	0	0	0	0	0	0
Anaerobium	0	0	0.11	0.01	0.1	0.01	0.01	0	0	0	0	0	0	0	0	0	0	0	0	0
Bacillus	0.01	0.01	0.02	0.07	0.02	0	0	0.04	0	0.01	0	0	0	0	0.02	0.02	0	0	0	0.02
Pirellula	0	0	0	0	0	0	0	0.13	0.03	0	0	0	0.01	0.02	0	0.02	0	0.01	0	0.02
Xylophilus	0	0	0	0	0	0	0	0	0	0	0	0	0.02	0.02	0.02	0.08	0.03	0.06	0.01	0
Candidatus Saccharimonas	0.08	0.01	0.02	0	0.1	0	0	0.01	0	0	0	0	0.01	0	0	0	0	0	0	0
Prevotella	0.1	0.04	0.01	0	0.08	0	0	0	0	0	0	0	0	0	0	0	0	0	0	0
Confluentibacter	0	0	0	0	0	0.04	0	0.11	0.03	0.02	0	0	0.02	0	0	0	0.01	0	0	0
Faecalitalea	0.11	0.12	0	0	0	0	0	0	0	0	0	0	0	0	0	0	0	0	0	0
Limnohabitans	0	0	0	0	0	0	0	0	0	0	0	0	0	0.01	0.01	0.09	0.01	0.01	0.07	0.03
Propioniciclava	0	0	0.01	0	0	0	0.01	0	0.02	0	0.02	0	0.02	0	0.04	0.02	0.06	0	0.03	0
Segetibacter	0	0	0	0	0	0	0	0	0	0	0	0	0	0	0	0.12	0.01	0.02	0.05	0.03
Campylobacter	0.07	0.1	0.04	0	0.01	0	0	0	0	0	0	0	0	0	0	0	0	0	0	0
Desemzia	0.01	0.01	0.03	0.02	0.02	0.01	0.01	0.01	0.05	0	0	0	0.01	0	0.01	0.01	0.01	0	0.01	0
[Anaerorhabdus] furcosa group	0.05	0.05	0.1	0	0.02	0	0	0	0	0	0	0	0	0	0	0	0	0	0	0
Aquipuribacter	0	0	0	0	0	0	0	0	0	0	0	0	0	0	0.01	0.04	0.01	0.02	0.01	0.13
Giesbergeria	0	0	0.03	0.07	0	0.12	0	0	0	0	0	0	0	0	0	0	0	0	0	0
GKS98 freshwater group	0	0	0	0.02	0	0.1	0.02	0.06	0.01	0	0	0	0	0	0	0	0	0	0	0
Trichococcus	0.01	0.01	0.07	0.01	0.04	0	0.03	0	0.03	0	0	0	0.01	0	0	0	0	0	0	0
1174-901-12	0	0	0	0	0	0	0	0	0	0.05	0	0	0	0	0	0.14	0	0.02	0	0
Achromobacter	0	0	0	0.01	0	0.07	0.02	0.03	0	0.02	0	0	0.01	0	0	0.01	0.02	0.02	0	0
Cnuella	0	0	0	0	0	0	0	0	0	0	0	0	0	0	0.01	0.06	0.02	0.04	0.05	0.03
Rhodopirellula	0	0	0	0	0	0	0	0	0	0	0	0	0	0	0.01	0.03	0.11	0	0.02	0.04
Escherichia-Shigella	0.01	0	0	0	0	0	0.05	0.01	0.01	0.05	0	0	0.04	0	0.03	0	0	0	0	0
Qipengyuania	0	0	0	0	0	0	0	0	0	0	0	0	0.01	0.01	0	0.01	0.03	0.04	0.03	0.07
Rathayibacter	0	0	0	0.01	0	0	0	0	0	0	0	0	0	0.08	0	0.06	0	0	0	0.05
Geminicoccus	0	0	0	0	0	0	0	0	0	0	0	0	0	0	0.03	0.03	0.05	0.01	0.02	0.06
Erwinia	0	0	0.01	0.02	0	0	0	0.01	0	0	0.09	0	0.01	0.02	0	0.02	0	0	0	0.01
Oligoflexus	0	0	0	0	0	0.05	0	0	0	0	0	0	0.02	0.06	0	0.03	0	0.02	0	0.01
p-1088-a5 gut group	0.09	0.1	0	0	0	0	0	0	0	0	0	0	0	0	0	0	0	0	0	0
Candidatus Megaira	0	0	0	0.05	0	0.04	0	0	0	0	0	0	0.01	0.04	0	0.01	0	0	0	0.03
Tetrasphaera	0	0	0	0	0	0	0	0	0	0	0	0	0.03	0	0.04	0	0.05	0	0.05	0
Thermomonas	0	0	0	0	0	0.01	0.01	0.01	0.01	0	0.01	0	0.06	0.01	0.01	0.02	0.01	0	0.01	0
Desulfomicrobium	0	0	0.01	0	0.09	0	0.07	0	0	0	0	0	0	0	0	0	0	0	0	0
Candidatus Protochlamydia	0	0	0.03	0.03	0.02	0.06	0	0.01	0	0	0	0	0	0	0	0.01	0	0	0	0
[Eubacterium] brachy group	0.06	0.09	0.01	0	0	0	0	0	0	0	0	0	0	0	0	0	0	0	0	0
Corallococcus	0	0	0	0	0	0	0	0	0	0	0	0	0	0	0.01	0.03	0.04	0.04	0.04	0
Hypnocyclicus	0.01	0.02	0.06	0.01	0.05	0.01	0	0	0	0	0	0	0	0	0	0	0	0	0	0
Acetitomaculum	0.05	0.09	0	0	0.01	0	0	0	0	0	0	0	0	0	0	0	0	0	0	0
Pseudarcobacter	0	0	0.03	0.02	0.06	0.02	0.02	0	0	0	0	0	0	0	0	0	0	0	0	0
Pseudarthrobacter	0	0	0	0.01	0	0.02	0	0.06	0	0	0	0	0	0	0	0.04	0	0	0	0.02
Blautia	0.05	0.09	0	0	0	0	0	0	0	0	0	0	0	0	0	0	0	0	0	0
Frisingicoccus	0.04	0.1	0	0	0	0	0	0	0	0	0	0	0	0	0	0	0	0	0	0
Hirschia	0	0	0	0	0	0	0	0	0	0	0	0	0	0	0	0.05	0	0.01	0.04	0.04
Paucibacter	0	0	0	0.02	0.04	0.07	0	0	0	0	0	0	0.01	0	0	0	0	0	0	0
Erysipelothrix	0	0	0.04	0.04	0.03	0	0.02	0	0	0	0	0	0	0	0	0	0	0	0	0
Methylopila	0	0	0	0	0	0	0	0	0	0	0	0	0	0	0.01	0.02	0.05	0.03	0.02	0
Pajaroellobacter	0	0	0	0	0	0	0	0	0	0	0	0	0	0	0	0.01	0.01	0	0.01	0.1
Rubritepida	0	0	0	0	0	0	0	0	0	0	0	0	0	0	0	0	0	0	0.03	0.1
Tepidisphaera	0	0	0	0	0	0	0	0	0	0	0	0	0	0	0	0.05	0	0.01	0.02	0.05
Candidimonas	0	0	0	0.01	0	0	0.02	0.03	0.01	0.03	0	0	0.01	0	0.01	0	0.01	0	0	0
Bacteriovorax	0	0	0	0.01	0.03	0.04	0	0	0	0	0	0	0.02	0.02	0	0	0	0	0	0
Leadbetterella	0	0	0	0	0	0.05	0	0.07	0	0	0	0	0	0	0	0	0	0	0	0
Luteococcus	0.01	0.01	0	0	0	0.01	0	0	0	0	0	0	0	0	0.02	0.02	0.02	0.01	0.02	0
Megasphaera	0.04	0.07	0.01	0	0	0	0	0	0	0	0	0	0	0	0	0	0	0	0	0
Myxococcus	0	0	0	0	0	0	0	0	0	0	0	0	0.01	0	0.01	0	0.06	0	0.04	0
Niabella	0	0	0	0	0	0	0	0	0	0	0	0	0.01	0.01	0.02	0.01	0.02	0.02	0.02	0.01
Pseudorhizobium	0	0	0	0	0	0	0	0	0	0	0	0	0.01	0.02	0.02	0.02	0.02	0.02	0.01	0
W5053	0	0	0.03	0	0.03	0	0	0	0.01	0	0	0	0.03	0	0.02	0	0	0	0	0
Desulfosporosinus	0	0	0.04	0.01	0.04	0.01	0.01	0.01	0	0	0	0	0	0	0	0	0	0	0	0
Pygmaiobacter	0.04	0.07	0	0	0	0	0	0	0	0	0	0	0	0	0	0	0	0	0	0
Aestuariimicrobium	0	0	0	0	0	0	0	0	0	0	0	0	0.01	0	0.03	0.01	0.02	0.01	0.01	0.02
Akkermansia	0.11	0	0	0	0	0	0	0	0	0	0	0	0	0	0	0	0	0	0	0
Bdellovibrio	0	0	0	0	0	0	0.01	0.03	0	0	0	0	0.01	0.01	0	0.02	0	0	0.01	0.02
Clostridium sensu stricto 13	0	0	0.08	0	0.03	0	0	0	0	0	0	0	0	0	0	0	0	0	0	0
Paludicola	0.02	0.01	0.06	0	0.02	0	0	0	0	0	0	0	0	0	0	0	0	0	0	0
Parapusillimonas	0	0	0	0	0	0	0.01	0.01	0.01	0	0	0	0.01	0.01	0	0.01	0.04	0	0.01	0
Sphingorhabdus	0	0	0	0	0	0	0	0.03	0	0.03	0.02	0	0.03	0	0	0	0	0	0	0
Sumerlaea	0	0	0	0	0	0	0	0	0	0	0	0	0	0	0.02	0.01	0.05	0	0.03	0
Actinocorallia	0	0	0	0	0	0	0	0	0	0	0	0	0.02	0	0.03	0	0.02	0	0.03	0
Aliihoeflea	0	0	0	0	0	0	0	0	0	0	0	0	0.01	0	0.01	0.02	0.01	0	0.02	0.03
Angelakisella	0.04	0.04	0	0	0.02	0	0	0	0	0	0	0	0	0	0	0	0	0	0	0
Candidatus Berkiella	0	0	0	0	0	0	0	0	0	0	0	0	0	0.01	0	0.02	0.01	0.01	0.05	0
Lysobacter	0	0	0	0	0	0	0	0	0	0	0	0	0.03	0	0	0.03	0.02	0	0.02	0
Methylocella	0	0	0	0	0	0	0	0	0	0	0	0	0	0	0	0.04	0.01	0	0.02	0.03
Methylotenera	0	0	0	0.01	0	0.03	0.01	0.02	0	0	0	0	0.02	0.01	0	0	0	0	0	0
Prevotellaceae Ga6A1 group	0.05	0.03	0	0	0.02	0	0	0	0	0	0	0	0	0	0	0	0	0	0	0
Streptomyces	0	0	0	0	0	0	0	0	0	0	0	0	0	0	0.02	0.01	0.01	0.02	0	0.04
Yersinia	0	0	0	0	0	0	0.05	0.03	0.02	0	0	0	0	0	0	0	0	0	0	0
Enterobacter	0	0	0	0	0	0	0	0	0	0.02	0	0	0.06	0	0	0.01	0	0	0.01	0
Domibacillus	0	0	0.02	0.03	0	0.02	0	0.02	0	0	0	0	0	0	0	0	0	0	0	0
Candidatus Paracaedibacter	0	0	0	0	0	0.02	0	0	0	0	0	0	0.02	0.04	0	0.01	0	0	0	0
Citrobacter	0	0	0	0	0	0	0.05	0	0	0	0.03	0	0.01	0	0	0	0	0	0	0
Elusimicrobium	0.04	0.03	0.01	0	0.01	0	0	0	0	0	0	0	0	0	0	0	0	0	0	0
Ercella	0	0	0.03	0	0.05	0	0.01	0	0	0	0	0	0	0	0	0	0	0	0	0
Pir4 lineage	0	0	0	0	0	0	0	0	0	0	0	0	0	0	0	0.04	0	0	0.01	0.04
Rhodoferax	0	0	0	0	0	0	0	0.04	0.03	0	0	0	0.01	0	0	0	0	0	0	0.01
[Eubacterium] ruminantium group	0.02	0.05	0	0	0.01	0	0	0	0	0	0	0	0	0	0	0	0	0	0	0
Candidatus Stoquefichus	0.03	0.05	0	0	0	0	0	0	0	0	0	0	0	0	0	0	0	0	0	0
Candidatus Udaeobacter	0	0	0	0	0	0	0	0	0	0	0	0	0	0	0	0.02	0	0	0	0.06
Dokdonella	0	0	0	0	0	0.01	0	0.03	0	0	0	0	0.01	0	0	0	0.02	0	0.01	0
Flavisolibacter	0	0	0	0	0	0	0	0	0	0	0	0	0	0	0	0.02	0.01	0.01	0.04	0
Gemmatimonas	0	0	0	0	0	0	0	0	0	0	0	0	0	0	0	0.01	0.01	0	0.03	0.03
GWE2-31-10	0.03	0.05	0	0	0	0	0	0	0	0	0	0	0	0	0	0	0	0	0	0
IMCC26207	0	0	0	0	0	0	0	0.03	0	0	0	0	0	0	0	0.01	0	0	0.01	0.03
Micrococcus	0	0	0	0	0	0	0.01	0	0.02	0	0	0	0.01	0	0	0.03	0	0	0.01	0
Opitutus	0	0	0	0	0	0	0	0	0	0	0	0	0	0.01	0	0.02	0	0	0.01	0.04
Pseudactinotalea	0	0	0	0	0	0	0	0	0	0	0	0	0.01	0	0.01	0.01	0.02	0	0.03	0
Rubellimicrobium	0	0	0	0	0	0	0	0	0	0	0	0	0	0	0	0.03	0.01	0	0.01	0.03
[Eubacterium] nodatum group	0.03	0.04	0	0	0	0	0	0	0	0	0	0	0	0	0	0	0	0	0	0
Aestuariicella	0	0	0	0.01	0.01	0.01	0	0.01	0.03	0	0	0	0	0	0	0	0	0	0	0
Cohnella	0	0	0	0.01	0	0	0	0.03	0	0	0	0	0.01	0.02	0	0	0	0	0	0
Deinococcus	0	0	0	0	0	0	0	0	0	0	0	0	0	0	0	0.05	0	0.01	0	0.01
Fibrella	0	0	0	0	0	0	0	0	0	0	0	0	0	0	0	0.04	0	0.01	0	0.02
Oscillospira	0.05	0.02	0	0	0	0	0	0	0	0	0	0	0	0	0	0	0	0	0	0
Phytohabitans	0	0	0	0	0	0	0	0	0	0	0	0	0	0	0	0.02	0	0.02	0.03	0
UCG-001	0.03	0.04	0	0	0	0	0	0	0	0	0	0	0	0	0	0	0	0	0	0
Amaricoccus	0	0	0	0	0	0.02	0	0	0	0	0	0	0	0	0	0.04	0	0	0.01	0
Steroidobacter	0	0	0	0	0	0	0	0	0	0	0	0	0.01	0	0.01	0	0.01	0	0.03	0.01
[Eubacterium] hallii group	0.02	0.01	0.01	0	0.01	0	0	0.01	0	0	0	0	0	0	0	0	0	0	0	0
Actinomycetospora	0	0	0	0	0	0	0	0	0	0	0	0	0	0	0	0.06	0	0	0	0
Belnapia	0	0	0	0	0	0	0	0	0	0	0	0	0	0	0	0.03	0	0.02	0	0.01
Blastocatella	0	0	0	0	0	0	0	0	0	0	0	0	0	0	0	0.04	0	0	0	0.02
Caulobacter	0	0	0	0	0	0	0	0	0	0	0	0	0.01	0	0.01	0.01	0	0	0.03	0
Enterococcus	0	0	0.01	0	0.01	0	0.01	0	0.01	0	0	0	0	0	0.01	0	0.01	0	0	0
Intestinibacter	0.03	0.03	0	0	0	0	0	0	0	0	0	0	0	0	0	0	0	0	0	0
Kineosporia	0	0	0	0	0	0	0	0	0	0	0	0	0	0	0	0.02	0	0.02	0.01	0.01
Larkinella	0	0	0	0	0	0	0	0	0	0	0	0	0	0	0	0.01	0	0.02	0.01	0.02
Marisediminicola	0	0	0	0	0	0	0	0	0	0	0	0	0	0	0	0.01	0	0	0.01	0.04
Roseburia	0.02	0.02	0.02	0	0	0	0	0	0	0	0	0	0	0	0	0	0	0	0	0
Scytonema UTEX 2349	0	0	0	0	0	0	0	0	0	0	0	0	0	0.01	0	0.04	0	0.01	0	0
Sphaerochaeta	0.01	0	0	0	0.02	0	0.03	0	0	0	0	0	0	0	0	0	0	0	0	0
Uliginosibacterium	0	0	0	0	0	0	0.03	0.03	0	0	0	0	0	0	0	0	0	0	0	0
Vitellibacter	0	0	0	0	0	0	0	0	0	0	0	0	0.01	0	0.01	0.01	0	0	0.01	0.02
Acidiphilium	0	0	0	0	0	0	0	0	0	0.01	0	0	0	0	0	0.04	0	0	0	0
Amnibacterium	0	0	0	0	0	0	0	0	0	0	0	0	0	0	0	0.05	0	0	0	0
Bordetella	0	0	0	0	0	0.03	0	0.02	0	0	0	0	0	0	0	0	0	0	0	0
Buttiauxella	0	0	0	0	0	0.02	0	0	0	0	0	0.02	0	0.01	0	0	0	0	0	0
Demequina	0	0	0	0	0	0	0	0.02	0	0	0	0	0.03	0	0	0	0	0	0	0
Erysipelatoclostridium	0.01	0.03	0.01	0	0	0	0	0	0	0	0	0	0	0	0	0	0	0	0	0
Flavimaricola	0	0	0	0	0	0.02	0	0.03	0	0	0	0	0	0	0	0	0	0	0	0
Haliangium	0	0	0	0	0	0	0	0	0	0	0	0	0	0	0	0.04	0	0	0.01	0
Ilumatobacter	0	0	0	0	0	0	0	0	0	0	0	0	0	0	0	0.05	0	0	0	0
Intestinimonas	0.01	0	0.04	0	0	0	0	0	0	0	0	0	0	0	0	0	0	0	0	0
Microlunatus	0	0	0	0	0	0	0	0	0	0	0	0	0	0	0	0.01	0	0.02	0	0.02
Porphyrobacter	0	0	0	0	0	0	0	0	0	0	0	0	0.01	0.04	0	0	0	0	0	0
Rhodocytophaga	0	0	0	0	0	0	0	0	0	0	0	0	0	0	0	0.01	0.01	0	0.01	0.02
Saccharofermentans	0.03	0.02	0	0	0	0	0	0	0	0	0	0	0	0	0	0	0	0	0	0
Streptosporangium	0	0	0	0	0	0	0	0	0	0	0	0	0	0	0.02	0	0.01	0	0.02	0
Tuzzerella	0.02	0.03	0	0	0	0	0	0	0	0	0	0	0	0	0	0	0	0	0	0
[Eubacterium] tenue group	0	0	0.03	0	0	0	0	0	0	0	0	0	0	0	0.01	0	0	0	0	0
Bradyrhizobium	0	0	0	0	0	0	0	0	0	0	0	0	0	0	0	0.04	0	0	0	0
Caedibacter	0	0	0.01	0.01	0	0.02	0	0	0	0	0	0	0	0	0	0	0	0	0	0
Candidatus Alysiosphaera	0	0	0	0	0	0	0	0	0	0	0	0	0	0	0	0.03	0	0	0	0.01
Candidatus Cardinium	0	0	0	0	0	0.01	0	0.02	0.01	0	0	0	0	0	0	0	0	0	0	0
Dielma	0	0	0.03	0	0.01	0	0	0	0	0	0	0	0	0	0	0	0	0	0	0
Dysgonomonas	0	0	0.01	0	0.02	0	0.01	0	0	0	0	0	0	0	0	0	0	0	0	0
Family XIII UCG-001	0.01	0.01	0.01	0	0.01	0	0	0	0	0	0	0	0	0	0	0	0	0	0	0
Hansschlegelia	0	0	0	0	0	0	0	0	0	0	0	0	0	0.01	0	0.01	0	0.02	0	0
Lachnospiraceae NK4B4 group	0.02	0.02	0	0	0	0	0	0	0	0	0	0	0	0	0	0	0	0	0	0
Lacticigenium	0.01	0.03	0	0	0	0	0	0	0	0	0	0	0	0	0	0	0	0	0	0
LD29	0	0	0	0	0	0.01	0	0.03	0	0	0	0	0	0	0	0	0	0	0	0
Paraperlucidibaca	0	0	0	0	0	0	0.01	0.02	0.01	0	0	0	0	0	0	0	0	0	0	0
Pelosinus	0	0	0	0	0.04	0	0	0	0	0	0	0	0	0	0	0	0	0	0	0
SH-PL14	0	0	0	0	0	0	0	0	0	0	0	0	0	0	0	0.02	0	0	0	0.02
Truepera	0	0	0	0	0	0	0	0	0	0.01	0	0	0	0	0	0	0	0.01	0	0.02
Archangium	0	0	0	0	0	0	0	0	0	0	0	0	0	0	0	0	0	0	0	0.03
Cerasicoccus	0.03	0	0	0	0	0	0	0	0	0	0	0	0	0	0	0	0	0	0	0
Fonticella	0	0	0.01	0	0.02	0	0	0	0	0	0	0	0	0	0	0	0	0	0	0
Intrasporangium	0	0	0	0	0	0	0	0	0	0	0	0	0	0	0	0.03	0	0	0	0
Kineosphaera	0	0	0	0	0	0	0	0	0	0	0	0	0	0	0.01	0	0	0	0.02	0
Leptothrix	0	0	0	0	0	0	0	0.02	0	0	0	0	0	0.01	0	0	0	0	0	0
Mycetocola	0	0	0	0	0	0	0	0	0	0	0	0	0	0	0	0.01	0.01	0	0	0.01
Mycoplasma	0.01	0.01	0.01	0	0	0	0	0	0	0	0	0	0	0	0	0	0	0	0	0
Nostoc PCC-73102	0	0	0	0	0	0	0	0	0	0	0	0	0	0	0	0.02	0	0	0	0.01
Plantibacter	0	0	0	0	0	0	0	0	0	0	0	0	0	0.02	0	0.01	0	0	0	0
Propionicicella	0	0	0	0	0	0	0	0	0	0	0	0	0.01	0	0.01	0	0.01	0	0	0
Sandaracinus	0	0	0	0	0	0	0	0.02	0	0	0	0	0	0	0	0	0	0	0.01	0
Shuttleworthia	0	0	0.03	0	0	0	0	0	0	0	0	0	0	0	0	0	0	0	0	0
Solobacterium	0.01	0.01	0	0	0.01	0	0	0	0	0	0	0	0	0	0	0	0	0	0	0
Sporomusa	0	0	0	0	0.01	0	0.02	0	0	0	0	0	0	0	0	0	0	0	0	0
Agromyces	0	0	0	0	0	0	0	0.01	0	0	0	0	0	0	0	0.01	0	0	0	0
Anaerosporomusa	0	0	0	0	0.01	0	0.01	0	0	0	0	0	0	0	0	0	0	0	0	0
Arenimonas	0	0	0	0.01	0	0	0	0	0	0	0	0	0	0	0	0.01	0	0	0	0
Candidatus Trichorickettsia	0	0	0	0	0	0	0	0	0	0	0	0	0	0	0	0.01	0	0	0.01	0
CL500-29 marine group	0	0	0	0	0	0	0	0	0	0	0	0	0	0	0	0.01	0	0	0.01	0
Conexibacter	0	0	0	0	0	0	0	0	0	0	0	0	0	0	0	0.02	0	0	0	0
Desulfovibrio	0	0	0	0	0.01	0	0.01	0	0	0	0	0	0	0	0	0	0	0	0	0
Desulfuribacillus	0	0	0.01	0.01	0	0	0	0	0	0	0	0	0	0	0	0	0	0	0	0
Eisenbergiella	0.01	0.01	0	0	0	0	0	0	0	0	0	0	0	0	0	0	0	0	0	0
Exiguobacterium	0	0	0	0	0	0	0	0	0.01	0	0	0	0	0.01	0	0	0	0	0	0
Fournierella	0.01	0.01	0	0	0	0	0	0	0	0	0	0	0	0	0	0	0	0	0	0
Gaiella	0	0	0	0	0	0	0	0	0	0	0	0	0	0	0	0.02	0	0	0	0
Gemmata	0	0	0	0	0	0	0	0	0	0	0	0	0	0	0	0.02	0	0	0	0
Geobacter	0	0	0	0	0	0	0	0	0	0	0	0	0	0	0	0	0	0	0	0.02
HN-HF0106	0	0	0	0	0.01	0	0.01	0	0	0	0	0	0	0	0	0	0	0	0	0
Lachnospiraceae UCG-008	0	0.02	0	0	0	0	0	0	0	0	0	0	0	0	0	0	0	0	0	0
Luteibacter	0	0	0	0	0	0	0	0	0	0	0	0	0	0	0	0.01	0	0	0	0.01
Luteitalea	0	0	0	0	0	0	0	0	0	0	0	0	0	0	0	0.01	0	0	0.01	0
Modestobacter	0	0	0	0	0	0	0	0	0	0	0	0	0	0	0	0.01	0	0	0.01	0
Negativibacillus	0.02	0	0	0	0	0	0	0	0	0	0	0	0	0	0	0	0	0	0	0
Odoribacter	0.02	0	0	0	0	0	0	0	0	0	0	0	0	0	0	0	0	0	0	0
Oerskovia	0	0	0	0	0	0	0	0.02	0	0	0	0	0	0	0	0	0	0	0	0
Ohtaekwangia	0	0	0	0	0	0	0	0	0	0	0	0	0	0	0	0	0	0	0.01	0.01
P3OB-42	0	0	0	0	0	0	0	0	0	0	0	0	0	0	0	0.02	0	0	0	0
Papillibacter	0.01	0.01	0	0	0	0	0	0	0	0	0	0	0	0	0	0	0	0	0	0
Peptococcus	0.01	0.01	0	0	0	0	0	0	0	0	0	0	0	0	0	0	0	0	0	0
Petrimonas	0	0	0	0	0	0	0.01	0	0.01	0	0	0	0	0	0	0	0	0	0	0
Pseudoxanthobacter	0	0	0	0	0	0	0	0	0	0	0	0	0	0	0	0.01	0	0	0.01	0
Psychrobacillus	0	0	0	0	0	0	0	0.02	0	0	0	0	0	0	0	0	0	0	0	0
Psychroglaciecola	0	0	0	0	0	0	0	0	0	0	0	0	0	0	0	0.01	0.01	0	0	0
Puia	0	0	0	0	0	0	0	0	0	0	0	0	0	0	0	0.01	0	0	0.01	0
Quadrisphaera	0	0	0	0	0	0	0	0	0	0	0	0	0	0	0.01	0	0	0	0.01	0
Reyranella	0	0	0	0	0	0	0	0	0	0	0	0	0	0	0	0	0	0	0	0.02
Rhodonellum	0	0	0	0	0	0	0	0	0	0	0	0	0	0	0	0	0	0	0	0.02
Robbsia	0	0	0	0	0	0	0	0	0	0	0	0	0	0	0	0	0	0.01	0.01	0
Serinibacter	0	0	0	0	0	0	0	0.01	0	0	0	0	0	0	0	0.01	0	0	0	0
Sporichthya	0	0	0	0	0	0	0	0	0	0	0	0	0	0	0	0.01	0.01	0	0	0
Tardiphaga	0	0	0	0	0	0	0	0	0	0	0	0	0	0	0	0.02	0	0	0	0
Terrimicrobium	0	0	0	0	0	0	0	0.01	0	0	0	0	0	0	0	0.01	0	0	0	0
Tychonema CCAP 1459-11B	0	0	0	0.01	0	0	0	0.01	0	0	0	0	0	0	0	0	0	0	0	0
Xanthomonas	0	0	0	0	0	0	0	0	0	0	0	0	0	0	0	0.01	0	0	0	0.01
YC-ZSS-LKJ147	0	0	0	0	0	0	0	0	0	0	0	0	0	0	0	0.02	0	0	0	0
Z20	0.02	0	0	0	0	0	0	0	0	0	0	0	0	0	0	0	0	0	0	0
[Acetivibrio] ethanolgignens group	0.01	0	0	0	0	0	0	0	0	0	0	0	0	0	0	0	0	0	0	0
[Eubacterium] siraeum group	0.01	0	0	0	0	0	0	0	0	0	0	0	0	0	0	0	0	0	0	0
Acetobacterium	0	0	0	0	0	0	0.01	0	0	0	0	0	0	0	0	0	0	0	0	0
Acidothermus	0	0	0	0	0	0	0	0	0	0	0	0	0	0	0	0.01	0	0	0	0
Actinomyces	0	0	0	0	0	0	0	0.01	0	0	0	0	0	0	0	0	0	0	0	0
Advenella	0	0	0	0.01	0	0	0	0	0	0	0	0	0	0	0	0	0	0	0	0
Alcanivorax	0	0	0	0	0	0	0	0.01	0	0	0	0	0	0	0	0	0	0	0	0
Alkanindiges	0	0	0	0	0	0	0	0	0	0	0	0	0	0	0	0.01	0	0	0	0
Allobranchiibius	0	0	0	0	0	0	0	0	0	0	0	0	0	0	0	0.01	0	0	0	0
Asticcacaulis	0	0	0	0	0	0	0	0	0	0	0	0	0	0	0	0	0	0.01	0	0
Aurantisolimonas	0	0	0	0	0	0	0	0	0	0	0	0	0	0	0	0.01	0	0	0	0
Breznakia	0.01	0	0	0	0	0	0	0	0	0	0	0	0	0	0	0	0	0	0	0
Bryobacter	0	0	0	0	0	0	0	0	0	0	0	0	0	0	0	0	0	0	0	0.01
Burkholderia-Caballeronia-Paraburkholderia	0	0	0	0	0	0	0	0	0	0	0	0	0	0	0	0.01	0	0	0	0
Byssovorax	0	0	0	0	0	0	0	0	0	0	0	0	0	0	0	0.01	0	0	0	0
C1-B045	0	0	0	0	0	0.01	0	0	0	0	0	0	0	0	0	0	0	0	0	0
Calothrix PCC-6303	0	0	0	0	0	0	0	0	0	0.01	0	0	0	0	0	0	0	0	0	0
Candidatus Bealeia	0	0	0	0	0	0	0	0	0	0	0	0	0	0	0	0	0	0	0	0.01
Candidatus Ovatusbacter	0	0	0	0	0	0	0	0	0	0	0	0	0	0	0	0	0	0	0	0.01
Candidatus Symbiobacter	0	0	0	0	0.01	0	0	0	0	0	0	0	0	0	0	0	0	0	0	0
Catenuloplanes	0	0	0	0	0	0	0	0	0	0	0	0	0	0	0	0.01	0	0	0	0
Chroococcidiopsis SAG 2023	0	0	0	0	0	0	0	0	0	0	0	0	0	0	0	0.01	0	0	0	0
Cloacibacterium	0	0	0	0	0	0	0	0	0	0	0	0	0	0	0	0.01	0	0	0	0
Crinalium SAG 22.89	0	0	0	0	0	0	0	0	0	0	0	0	0	0	0	0	0	0	0	0.01
Cryptosporangium	0	0	0	0	0	0	0	0	0	0	0	0	0	0	0	0.01	0	0	0	0
Cystobacter	0	0	0	0	0	0	0	0	0	0	0	0	0	0	0	0.01	0	0	0	0
Desulfobulbus	0	0	0	0	0	0	0.01	0	0	0	0	0	0	0	0	0	0	0	0	0
DNF00809	0.01	0	0	0	0	0	0	0	0	0	0	0	0	0	0	0	0	0	0	0
Ensifer	0	0	0	0	0	0	0.01	0	0	0	0	0	0	0	0	0	0	0	0	0
Erysipelotrichaceae UCG-009	0	0.01	0	0	0	0	0	0	0	0	0	0	0	0	0	0	0	0	0	0
Faecalibacterium	0.01	0	0	0	0	0	0	0	0	0	0	0	0	0	0	0	0	0	0	0
Flexibacter	0	0	0	0	0	0	0	0	0	0	0	0	0	0	0	0.01	0	0	0	0
Fusibacter	0	0	0	0	0	0.01	0	0	0	0	0	0	0	0	0	0	0	0	0	0
Ga0074140	0	0	0	0	0	0	0	0	0	0.01	0	0	0	0	0	0	0	0	0	0
Herbiconiux	0	0	0	0	0	0	0	0	0	0	0	0	0	0	0	0.01	0	0	0	0
Herpetosiphon	0	0	0	0	0	0	0	0	0	0	0	0	0	0.01	0	0	0	0	0	0
Janthinobacterium	0	0	0	0.01	0	0	0	0	0	0	0	0	0	0	0	0	0	0	0	0
Jatrophihabitans	0	0	0	0	0	0	0	0	0	0	0	0	0	0	0	0.01	0	0	0	0
Kribbella	0	0	0	0	0	0	0	0	0	0	0	0	0	0	0	0.01	0	0	0	0
Lachnospira	0.01	0	0	0	0	0	0	0	0	0	0	0	0	0	0	0	0	0	0	0
Listeria	0	0	0	0	0	0	0	0.01	0	0	0	0	0	0	0	0	0	0	0	0
Lyticum	0	0	0	0	0	0.01	0	0	0	0	0	0	0	0	0	0	0	0	0	0
Mangroviflexus	0	0	0	0	0.01	0	0	0	0	0	0	0	0	0	0	0	0	0	0	0
Methylobacillus	0	0	0	0	0	0	0	0	0	0	0	0	0	0	0	0	0	0	0	0.01
Methylocystis	0	0	0	0	0	0	0	0	0	0	0	0	0	0	0	0	0	0	0.01	0
Mitsuokella	0.01	0	0	0	0	0	0	0	0	0	0	0	0	0	0	0	0	0	0	0
Mogibacterium	0.01	0	0	0	0	0	0	0	0	0	0	0	0	0	0	0	0	0	0	0
Naasia	0	0	0	0	0	0	0	0	0	0	0	0	0	0	0	0.01	0	0	0	0
Nannocystis	0	0	0	0	0	0	0	0	0	0	0	0	0	0	0	0	0	0	0.01	0
Natranaerovirga	0	0	0	0.01	0	0	0	0	0	0	0	0	0	0	0	0	0	0	0	0
Neochlamydia	0	0	0	0	0	0	0	0	0	0	0	0	0	0	0	0.01	0	0	0	0
Nubsella	0	0	0	0	0	0	0	0	0	0	0	0	0	0	0	0	0	0.01	0	0
Oceanibacterium	0	0	0	0.01	0	0	0	0	0	0	0	0	0	0	0	0	0	0	0	0
Oceanobacter	0	0	0	0	0	0	0	0	0.01	0	0	0	0	0	0	0	0	0	0	0
Oryzihumus	0	0	0	0	0	0	0	0	0	0	0	0	0	0	0	0.01	0	0	0	0
Ottowia	0	0	0	0.01	0	0	0	0	0	0	0	0	0	0	0	0	0	0	0	0
Parafrigoribacterium	0	0.01	0	0	0	0	0	0	0	0	0	0	0	0	0	0	0	0	0	0
Parasegetibacter	0	0	0	0	0	0	0	0.01	0	0	0	0	0	0	0	0	0	0	0	0
Phenylobacterium	0	0	0	0	0	0	0	0	0	0	0	0	0	0	0	0	0	0	0.01	0
Phormidium CYN64	0	0	0	0	0	0	0	0	0	0	0	0	0	0	0	0	0	0	0	0.01
Phreatobacter	0	0	0	0	0	0	0	0	0	0	0	0	0	0	0	0	0.01	0	0	0
Polymorphobacter	0	0	0	0	0	0	0	0	0	0	0	0	0	0	0	0.01	0	0	0	0
Propionispira	0	0	0	0	0.01	0	0	0	0	0	0	0	0	0	0	0	0	0	0	0
Pseudorhodobacter	0	0	0	0.01	0	0	0	0	0	0	0	0	0	0	0	0	0	0	0	0
Pusillimonas	0	0	0	0	0	0	0	0	0	0	0	0	0	0	0	0	0.01	0	0	0
Rahnella1	0	0	0	0	0	0	0	0	0	0	0	0	0.01	0	0	0	0	0	0	0
Roseisolibacter	0	0	0	0	0	0	0	0	0	0	0	0	0	0	0	0	0	0	0.01	0
Rurimicrobium	0	0	0	0	0	0	0	0	0	0	0	0	0	0	0	0.01	0	0	0	0
Schumannella	0	0	0	0	0	0	0	0	0	0	0	0	0	0	0	0.01	0	0	0	0
Serratia	0	0	0	0.01	0	0	0	0	0	0	0	0	0	0	0	0	0	0	0	0
Soonwooa	0	0	0	0	0	0	0	0	0	0	0	0	0.01	0	0	0	0	0	0	0
Sorangium	0	0	0	0	0	0	0	0.01	0	0	0	0	0	0	0	0	0	0	0	0
Sporobacter	0	0	0	0	0.01	0	0	0	0	0	0	0	0	0	0	0	0	0	0	0
Subgroup 10	0	0	0	0	0	0	0	0	0	0	0	0	0	0	0	0	0	0	0	0.01
Terriglobus	0	0	0	0	0	0	0	0	0	0	0	0	0	0	0	0.01	0	0	0	0
Thauera	0	0	0	0	0	0	0.01	0	0	0	0	0	0	0	0	0	0	0	0	0
Tianweitania	0	0	0	0	0	0	0	0	0	0	0	0	0	0	0	0.01	0	0	0	0
Yaniella	0.01	0	0	0	0	0	0	0	0	0	0	0	0	0	0	0	0	0	0	0
Zavarzinella	0	0	0	0	0	0	0	0	0	0	0	0	0	0	0	0.01	0	0	0	0
Zoogloea	0	0	0	0	0	0	0.01	0	0	0	0	0	0	0	0	0	0	0	0	0
